# Supplementary material for: Longevity-associated BPIFB4 gene counteracts the inflammatory signaling
Source: Immun Ageing. 2024 Mar 12;21:19. doi: 10.1186/s12979-024-00424-5 (PMC10929107; doi:10.1186/s12979-024-00424-5)
Supplement: Supplementary file 6 — Supplementary Material 6 [file 12979_2024_424_MOESM6_ESM.xlsx]

## Sheet: Supplementary Table 3
				p-value
ID	Description	GeneRatio	BgRatio	Unadjusted	BH adjusted	geneID	Count	Aspect
GO:0002376	immune system process	26/32	194/348	0.0015331	0.780603	CASP8/CD244/CSF1/CXCL1/CXCL11/CXCL5/CXCL6/FCGR3B/IFNG/IL10RB/IL13/IL2RB/IL6R/ITGAM/LYVE1/NOTCH1/PTPRS/REG1A/REG3A/SLAMF7/SOD1/TREML2/TNFSF14/TNFRSF9/TSLP/VCAM1	26	BP
GO:0061844	antimicrobial humoral immune response mediated by antimicrobial peptide	6/32	17/348	0.00225375	0.780603	CXCL1/CXCL11/CXCL5/CXCL6/REG1A/REG3A	6	BP
GO:0045321	leukocyte activation	16/32	92/348	0.00237025	0.780603	CASP8/CD244/CSF1/CXCL6/IFNG/IL13/IL2RB/IL6R/ITGAM/SLAMF7/SOD1/TREML2/TNFSF14/TNFRSF9/TSLP/VCAM1	16	BP
GO:0001775	cell activation	17/32	110/348	0.00665435	0.903637	CASP8/CD244/CSF1/CXCL6/HSPB1/IFNG/IL13/IL2RB/IL6R/ITGAM/SLAMF7/SOD1/TREML2/TNFSF14/TNFRSF9/TSLP/VCAM1	17	BP
GO:0048638	regulation of developmental growth	5/32	15/348	0.00741732	0.903637	NGF/CSF1/NOTCH1/PTPRS/SOD1	5	BP
GO:0006952	defense response	22/32	164/348	0.00827647	0.903637	CASP8/CD244/CSF1/CXCL1/CXCL11/CXCL5/CXCL6/HGF/IFNG/IL10RB/IL13/IL6R/ITGAM/NOTCH1/PRCP/PTPRS/REG1A/REG3A/SLAMF7/SOD1/TSLP/VCAM1	22	BP
GO:0060560	developmental growth involved in morphogenesis	4/32	10/348	0.00839977	0.903637	NGF/CSF1/NOTCH1/PTPRS	4	BP
GO:0043207	response to external biotic stimulus	19/32	133/348	0.00909871	0.903637	CASP8/CD244/CSF1/CXCL1/CXCL11/CXCL5/CXCL6/HSPB1/IFNG/IL10RB/IL13/IL6R/ITGAM/NOTCH1/PTPRS/REG1A/REG3A/SLAMF7/VCAM1	19	BP
GO:0051707	response to other organism	19/32	133/348	0.00909871	0.903637	CASP8/CD244/CSF1/CXCL1/CXCL11/CXCL5/CXCL6/HSPB1/IFNG/IL10RB/IL13/IL6R/ITGAM/NOTCH1/PTPRS/REG1A/REG3A/SLAMF7/VCAM1	19	BP
GO:0097190	apoptotic signaling pathway	9/32	44/348	0.0109316	0.903637	NGF/CASP8/HGF/HSPB1/IFNG/IL20RA/IL6R/ITGAM/SOD1	9	BP
GO:0009607	response to biotic stimulus	19/32	135/348	0.0110344	0.903637	CASP8/CD244/CSF1/CXCL1/CXCL11/CXCL5/CXCL6/HSPB1/IFNG/IL10RB/IL13/IL6R/ITGAM/NOTCH1/PTPRS/REG1A/REG3A/SLAMF7/VCAM1	19	BP
GO:0017157	regulation of exocytosis	4/32	11/348	0.0123437	0.903637	IFNG/IL13/ITGAM/NOTCH1	4	BP
GO:0019730	antimicrobial humoral response	6/32	24/348	0.0152015	0.903637	CXCL1/CXCL11/CXCL5/CXCL6/REG1A/REG3A	6	BP
GO:0046649	lymphocyte activation	12/32	72/348	0.0165668	0.903637	CASP8/CD244/IFNG/IL13/IL2RB/IL6R/SLAMF7/SOD1/TREML2/TNFSF14/TNFRSF9/VCAM1	12	BP
GO:0006955	immune response	20/32	151/348	0.0181235	0.903637	CASP8/CD244/CSF1/CXCL1/CXCL11/CXCL5/CXCL6/FCGR3B/IFNG/IL10RB/IL13/IL2RB/IL6R/ITGAM/NOTCH1/PTPRS/REG1A/REG3A/SLAMF7/TNFSF14	20	BP
GO:0071345	cellular response to cytokine stimulus	14/32	91/348	0.018149	0.903637	CASP8/CSF1/CXCL1/CXCL11/CXCL5/CXCL6/IFNG/IL10RB/IL13/IL2RB/IL6R/NOTCH1/TSLP/VCAM1	14	BP
GO:0006959	humoral immune response	8/32	40/348	0.0195485	0.903637	CXCL1/CXCL11/CXCL5/CXCL6/IFNG/NOTCH1/REG1A/REG3A	8	BP
GO:0098542	defense response to other organism	15/32	103/348	0.0231882	0.903637	CASP8/CD244/CSF1/CXCL1/CXCL11/CXCL5/CXCL6/IFNG/IL10RB/IL6R/ITGAM/PTPRS/REG1A/REG3A/SLAMF7	15	BP
GO:0045471	response to ethanol	4/32	13/348	0.0233933	0.903637	CASP8/IL13/SOD1/VCAM1	4	BP
GO:1901214	regulation of neuron death	7/32	34/348	0.0253606	0.903637	NGF/CASP8/CSF1/IFNG/IL13/ITGAM/SOD1	7	BP
GO:0060326	cell chemotaxis	11/32	67/348	0.0255027	0.903637	CSF1/CXCL1/CXCL11/CXCL5/CXCL6/HGF/HSPB1/IL6R/NOTCH1/TNFSF14/VCAM1	11	BP
GO:0060548	negative regulation of cell death	11/32	67/348	0.0255027	0.903637	NGF/CASP8/CSF1/HGF/HSPB1/IL13/IL2RB/NOTCH1/SOD1/TNFSF14/TSLP	11	BP
GO:0008219	cell death	16/32	114/348	0.0259073	0.903637	NGF/CASP8/CSF1/HGF/HSPB1/IFNG/IL13/IL20RA/IL2RB/IL6R/ITGAM/NOTCH1/SOD1/TNFSF14/TNFRSF9/TSLP	16	BP
GO:0006954	inflammatory response	17/32	125/348	0.0281917	0.903637	CSF1/CXCL1/CXCL11/CXCL5/CXCL6/HGF/IFNG/IL10RB/IL13/IL6R/ITGAM/NOTCH1/PRCP/REG3A/SOD1/TSLP/VCAM1	17	BP
GO:0019221	cytokine-mediated signaling pathway	12/32	77/348	0.0285244	0.903637	CASP8/CSF1/CXCL1/CXCL11/CXCL5/CXCL6/IFNG/IL10RB/IL2RB/IL6R/NOTCH1/TSLP	12	BP
GO:0043086	negative regulation of catalytic activity	7/32	35/348	0.0295999	0.903637	NGF/HGF/HSPB1/IFNG/IL13/NOTCH1/TNFSF14	7	BP
GO:0070997	neuron death	7/32	35/348	0.0295999	0.903637	NGF/CASP8/CSF1/IFNG/IL13/ITGAM/SOD1	7	BP
GO:0030101	natural killer cell activation	4/32	14/348	0.0306334	0.903637	CASP8/CD244/IL2RB/SLAMF7	4	BP
GO:0044419	biological process involved in interspecies interaction between organisms	19/32	147/348	0.0313203	0.903637	CASP8/CD244/CSF1/CXCL1/CXCL11/CXCL5/CXCL6/HSPB1/IFNG/IL10RB/IL13/IL6R/ITGAM/NOTCH1/PTPRS/REG1A/REG3A/SLAMF7/VCAM1	19	BP
GO:0007259	receptor signaling pathway via JAK-STAT	6/32	28/348	0.0323578	0.903637	IFNG/IL10RB/IL13/IL6R/NOTCH1/TSLP	6	BP
GO:0006915	apoptotic process	15/32	107/348	0.0332455	0.903637	NGF/CASP8/HGF/HSPB1/IFNG/IL13/IL20RA/IL2RB/IL6R/ITGAM/NOTCH1/SOD1/TNFSF14/TNFRSF9/TSLP	15	BP
GO:1904892	regulation of receptor signaling pathway via STAT	5/32	21/348	0.0334203	0.903637	IFNG/IL10RB/IL6R/NOTCH1/TSLP	5	BP
GO:0006887	exocytosis	4/32	15/348	0.0390757	0.903637	IFNG/IL13/ITGAM/NOTCH1	4	BP
GO:0012501	programmed cell death	15/32	109/348	0.0394009	0.903637	NGF/CASP8/HGF/HSPB1/IFNG/IL13/IL20RA/IL2RB/IL6R/ITGAM/NOTCH1/SOD1/TNFSF14/TNFRSF9/TSLP	15	BP
GO:0010941	regulation of cell death	14/32	100/348	0.0420717	0.903637	NGF/CASP8/CSF1/HGF/HSPB1/IFNG/IL13/IL20RA/IL2RB/ITGAM/NOTCH1/SOD1/TNFSF14/TSLP	14	BP
GO:0097696	receptor signaling pathway via STAT	6/32	30/348	0.0444668	0.903637	IFNG/IL10RB/IL13/IL6R/NOTCH1/TSLP	6	BP
GO:0034097	response to cytokine	14/32	101/348	0.0457589	0.903637	CASP8/CSF1/CXCL1/CXCL11/CXCL5/CXCL6/IFNG/IL10RB/IL13/IL2RB/IL6R/NOTCH1/TSLP/VCAM1	14	BP
GO:0043069	negative regulation of programmed cell death	10/32	64/348	0.0474109	0.903637	NGF/CASP8/HGF/HSPB1/IL13/IL2RB/NOTCH1/SOD1/TNFSF14/TSLP	10	BP
GO:0001894	tissue homeostasis	5/32	23/348	0.0482416	0.903637	CSF1/HSPB1/IL20RA/NOTCH1/SOD1	5	BP
GO:0001906	cell killing	5/32	23/348	0.0482416	0.903637	CXCL6/IFNG/IL13/ITGAM/SLAMF7	5	BP
GO:0046907	intracellular transport	5/32	23/348	0.0482416	0.903637	HSPB1/IFNG/ITGAM/NOTCH1/SOD1	5	BP
GO:0048589	developmental growth	5/32	23/348	0.0482416	0.903637	NGF/CSF1/NOTCH1/PTPRS/SOD1	5	BP
GO:0060249	anatomical structure homeostasis	5/32	23/348	0.0482416	0.903637	CSF1/HSPB1/IL20RA/NOTCH1/SOD1	5	BP
GO:0042981	regulation of apoptotic process	13/32	92/348	0.0483458	0.903637	NGF/CASP8/HGF/HSPB1/IFNG/IL13/IL20RA/IL2RB/ITGAM/NOTCH1/SOD1/TNFSF14/TSLP	13	BP
GO:0006886	intracellular protein transport	4/32	16/348	0.0487411	0.903637	HSPB1/IFNG/ITGAM/NOTCH1	4	BP
GO:0031341	regulation of cell killing	4/32	16/348	0.0487411	0.903637	CXCL6/IFNG/IL13/ITGAM	4	BP
GO:0032496	response to lipopolysaccharide	9/32	56/348	0.0516935	0.903637	CASP8/CSF1/CXCL1/CXCL11/CXCL5/CXCL6/IL13/NOTCH1/VCAM1	9	BP
GO:0002886	regulation of myeloid leukocyte mediated immunity	3/32	10/348	0.0543668	0.903637	CXCL6/IL13/ITGAM	3	BP
GO:0007265	Ras protein signal transduction	3/32	10/348	0.0543668	0.903637	NGF/CSF1/NOTCH1	3	BP
GO:0035924	cellular response to vascular endothelial growth factor stimulus	3/32	10/348	0.0543668	0.903637	HSPB1/NOTCH1/VCAM1	3	BP
GO:0046578	regulation of Ras protein signal transduction	3/32	10/348	0.0543668	0.903637	NGF/CSF1/NOTCH1	3	BP
GO:1903305	regulation of regulated secretory pathway	3/32	10/348	0.0543668	0.903637	IL13/ITGAM/NOTCH1	3	BP
GO:1904062	regulation of monoatomic cation transmembrane transport	3/32	10/348	0.0543668	0.903637	CXCL11/IFNG/IL13	3	BP
GO:0043067	regulation of programmed cell death	13/32	94/348	0.0571147	0.903637	NGF/CASP8/HGF/HSPB1/IFNG/IL13/IL20RA/IL2RB/ITGAM/NOTCH1/SOD1/TNFSF14/TSLP	13	BP
GO:0048871	multicellular organismal-level homeostasis	9/32	57/348	0.0573166	0.903637	CSF1/CXCL6/HSPB1/IL13/IL20RA/NOTCH1/PRCP/SOD1/TNFSF14	9	BP
GO:0002682	regulation of immune system process	16/32	124/348	0.0581347	0.903637	CASP8/CD244/CSF1/CXCL6/FCGR3B/IFNG/IL13/IL6R/ITGAM/LYVE1/PTPRS/SOD1/TNFSF14/TNFRSF9/TSLP/VCAM1	16	BP
GO:0002274	myeloid leukocyte activation	6/32	32/348	0.0591676	0.903637	CSF1/CXCL6/IFNG/IL13/ITGAM/TSLP	6	BP
GO:0048667	cell morphogenesis involved in neuron differentiation	4/32	17/348	0.0596338	0.903637	NGF/NOTCH1/PTPRS/SOD1	4	BP
GO:0002237	response to molecule of bacterial origin	9/32	58/348	0.0633408	0.903637	CASP8/CSF1/CXCL1/CXCL11/CXCL5/CXCL6/IL13/NOTCH1/VCAM1	9	BP
GO:0033002	muscle cell proliferation	5/32	25/348	0.0665006	0.903637	HGF/IFNG/IL13/IL6R/NOTCH1	5	BP
GO:0048872	homeostasis of number of cells	5/32	25/348	0.0665006	0.903637	CSF1/CXCL6/NOTCH1/SOD1/TNFSF14	5	BP
GO:0051960	regulation of nervous system development	5/32	25/348	0.0665006	0.903637	NGF/HGF/IFNG/NOTCH1/PTPRS	5	BP
GO:0030855	epithelial cell differentiation	6/32	33/348	0.0675232	0.903637	IFNG/IL13/NOTCH1/PTPRS/REG3A/SOD1	6	BP
GO:0042110	T cell activation	9/32	59/348	0.0697746	0.903637	CASP8/IFNG/IL6R/SLAMF7/SOD1/TREML2/TNFSF14/TNFRSF9/VCAM1	9	BP
GO:0030225	macrophage differentiation	3/32	11/348	0.0701255	0.903637	CASP8/CSF1/IFNG	3	BP
GO:0030900	forebrain development	3/32	11/348	0.0701255	0.903637	ITGAM/NOTCH1/PTPRS	3	BP
GO:0032733	positive regulation of interleukin-10 production	3/32	11/348	0.0701255	0.903637	HGF/IL13/TSLP	3	BP
GO:0034765	regulation of monoatomic ion transmembrane transport	3/32	11/348	0.0701255	0.903637	CXCL11/IFNG/IL13	3	BP
GO:0051056	regulation of small GTPase mediated signal transduction	3/32	11/348	0.0701255	0.903637	NGF/CSF1/NOTCH1	3	BP
GO:0007160	cell-matrix adhesion	4/32	18/348	0.0717417	0.903637	CSF1/ITGAM/LYVE1/VCAM1	4	BP
GO:1904894	positive regulation of receptor signaling pathway via STAT	4/32	18/348	0.0717417	0.903637	IL10RB/IL6R/NOTCH1/TSLP	4	BP
GO:0001816	cytokine production	11/32	78/348	0.0735009	0.903637	CASP8/CD244/CXCL6/HGF/HSPB1/IFNG/IL13/IL6R/PTPRS/SOD1/TSLP	11	BP
GO:0001817	regulation of cytokine production	11/32	78/348	0.0735009	0.903637	CASP8/CD244/CXCL6/HGF/HSPB1/IFNG/IL13/IL6R/PTPRS/SOD1/TSLP	11	BP
GO:0006950	response to stress	24/32	216/348	0.0797715	0.903637	CASP8/CD244/CSF1/CXCL1/CXCL11/CXCL5/CXCL6/HGF/HSPB1/IFNG/IL10RB/IL13/IL6R/ITGAM/LYVE1/NOTCH1/PRCP/PTPRS/REG1A/REG3A/SLAMF7/SOD1/TSLP/VCAM1	24	BP
GO:0051239	regulation of multicellular organismal process	21/32	182/348	0.0802723	0.903637	NGF/CASP8/CD244/CSF1/CXCL6/HGF/HSPB1/IFNG/IL13/IL20RA/IL6R/ITGAM/NOTCH1/PRCP/PTPRS/REG3A/SOD1/TNFSF14/TNFRSF9/TSLP/VCAM1	21	BP
GO:0043066	negative regulation of apoptotic process	9/32	61/348	0.0838986	0.903637	NGF/HGF/HSPB1/IL13/IL2RB/NOTCH1/SOD1/TNFSF14/TSLP	9	BP
GO:0002526	acute inflammatory response	4/32	19/348	0.0850384	0.903637	IL6R/PRCP/REG3A/VCAM1	4	BP
GO:0007260	tyrosine phosphorylation of STAT protein	4/32	19/348	0.0850384	0.903637	IFNG/IL13/IL6R/TSLP	4	BP
GO:0030856	regulation of epithelial cell differentiation	4/32	19/348	0.0850384	0.903637	IFNG/IL13/NOTCH1/REG3A	4	BP
GO:0042509	regulation of tyrosine phosphorylation of STAT protein	4/32	19/348	0.0850384	0.903637	IFNG/IL13/IL6R/TSLP	4	BP
GO:0042531	positive regulation of tyrosine phosphorylation of STAT protein	4/32	19/348	0.0850384	0.903637	IFNG/IL13/IL6R/TSLP	4	BP
GO:0046425	regulation of receptor signaling pathway via JAK-STAT	4/32	19/348	0.0850384	0.903637	IFNG/IL10RB/IL6R/NOTCH1	4	BP
GO:1901615	organic hydroxy compound metabolic process	4/32	19/348	0.0850384	0.903637	CD244/IFNG/ITGAM/SOD1	4	BP
GO:0001649	osteoblast differentiation	3/32	12/348	0.0877287	0.903637	HGF/IL6R/NOTCH1	3	BP
GO:0007264	small GTPase mediated signal transduction	3/32	12/348	0.0877287	0.903637	NGF/CSF1/NOTCH1	3	BP
GO:0032731	positive regulation of interleukin-1 beta production	3/32	12/348	0.0877287	0.903637	CASP8/HSPB1/IFNG	3	BP
GO:0043535	regulation of blood vessel endothelial cell migration	3/32	12/348	0.0877287	0.903637	HSPB1/NOTCH1/PRCP	3	BP
GO:0045055	regulated exocytosis	3/32	12/348	0.0877287	0.903637	IL13/ITGAM/NOTCH1	3	BP
GO:1901216	positive regulation of neuron death	3/32	12/348	0.0877287	0.903637	CASP8/IFNG/ITGAM	3	BP
GO:0040008	regulation of growth	5/32	27/348	0.0882322	0.903637	NGF/CSF1/NOTCH1/PTPRS/SOD1	5	BP
GO:0010628	positive regulation of gene expression	12/32	90/348	0.0888988	0.903637	NGF/CASP8/CD244/CSF1/HGF/HSPB1/IFNG/IL13/IL6R/NOTCH1/SOD1/TSLP	12	BP
GO:0001819	positive regulation of cytokine production	9/32	62/348	0.091599	0.903637	CASP8/CD244/HGF/HSPB1/IFNG/IL13/IL6R/SOD1/TSLP	9	BP
GO:0007399	nervous system development	10/32	72/348	0.0970231	0.903637	NGF/CSF1/CXCL1/HGF/IFNG/ITGAM/NOTCH1/PTPRS/SOD1/VCAM1	10	BP
GO:0009605	response to external stimulus	23/32	208/348	0.0994386	0.903637	CASP8/CD244/CSF1/CXCL1/CXCL11/CXCL5/CXCL6/HGF/HSPB1/IFNG/IL10RB/IL13/IL6R/ITGAM/NOTCH1/PTPRS/REG1A/REG3A/SLAMF7/SOD1/TNFSF14/TSLP/VCAM1	23	BP
GO:0000904	cell morphogenesis involved in differentiation	4/32	20/348	0.0994845	0.903637	NGF/NOTCH1/PTPRS/SOD1	4	BP
GO:0032602	chemokine production	4/32	20/348	0.0994845	0.903637	CXCL6/IFNG/IL6R/TSLP	4	BP
GO:0032642	regulation of chemokine production	4/32	20/348	0.0994845	0.903637	CXCL6/IFNG/IL6R/TSLP	4	BP
GO:0071310	cellular response to organic substance	16/32	132/348	0.10037	0.903637	CASP8/CSF1/CXCL1/CXCL11/CXCL5/CXCL6/IFNG/IL10RB/IL13/IL2RB/IL6R/NOTCH1/PRCP/SOD1/TSLP/VCAM1	16	BP
GO:0031589	cell-substrate adhesion	5/32	28/348	0.100379	0.903637	CSF1/ITGAM/LYVE1/NOTCH1/VCAM1	5	BP
GO:0060429	epithelium development	8/32	54/348	0.101044	0.903637	CSF1/HGF/IFNG/IL13/NOTCH1/PTPRS/REG3A/SOD1	8	BP
GO:0070887	cellular response to chemical stimulus	19/32	164/348	0.10193	0.903637	CASP8/CSF1/CXCL1/CXCL11/CXCL5/CXCL6/HGF/HSPB1/IFNG/IL10RB/IL13/IL2RB/IL6R/NOTCH1/PRCP/SOD1/TNFSF14/TSLP/VCAM1	19	BP
GO:0002763	positive regulation of myeloid leukocyte differentiation	3/32	13/348	0.107029	0.903637	CASP8/CSF1/IFNG	3	BP
GO:0010506	regulation of autophagy	3/32	13/348	0.107029	0.903637	HGF/HSPB1/IFNG	3	BP
GO:0010975	regulation of neuron projection development	3/32	13/348	0.107029	0.903637	NGF/HGF/PTPRS	3	BP
GO:0032732	positive regulation of interleukin-1 production	3/32	13/348	0.107029	0.903637	CASP8/HSPB1/IFNG	3	BP
GO:0034764	positive regulation of transmembrane transport	3/32	13/348	0.107029	0.903637	CXCL11/IFNG/IL13	3	BP
GO:0051222	positive regulation of protein transport	3/32	13/348	0.107029	0.903637	IFNG/IL13/ITGAM	3	BP
GO:1904951	positive regulation of establishment of protein localization	3/32	13/348	0.107029	0.903637	IFNG/IL13/ITGAM	3	BP
GO:0051649	establishment of localization in cell	6/32	37/348	0.10773	0.903637	HSPB1/IFNG/IL13/ITGAM/NOTCH1/SOD1	6	BP
GO:0009987	cellular process	32/32	326/348	0.111648	0.903637	NGF/CASP8/CD244/CSF1/CXCL1/CXCL11/CXCL5/CXCL6/FCGR3B/HGF/HSPB1/IDUA/IFNG/IL10RB/IL13/IL20RA/IL2RB/IL6R/ITGAM/LYVE1/NOTCH1/PRCP/PTPRS/REG1A/REG3A/SLAMF7/SOD1/TREML2/TNFSF14/TNFRSF9/TSLP/VCAM1	32	BP
GO:0001503	ossification	4/32	21/348	0.115029	0.903637	CSF1/HGF/IL6R/NOTCH1	4	BP
GO:0010632	regulation of epithelial cell migration	4/32	21/348	0.115029	0.903637	HSPB1/IFNG/NOTCH1/PRCP	4	BP
GO:1901215	negative regulation of neuron death	4/32	21/348	0.115029	0.903637	NGF/CSF1/IL13/SOD1	4	BP
GO:0010033	response to organic substance	20/32	177/348	0.115499	0.903637	CASP8/CSF1/CXCL1/CXCL11/CXCL5/CXCL6/HGF/HSPB1/IFNG/IL10RB/IL13/IL2RB/IL6R/NOTCH1/PRCP/REG1A/REG3A/SOD1/TSLP/VCAM1	20	BP
GO:0006935	chemotaxis	11/32	84/348	0.11634	0.903637	CSF1/CXCL1/CXCL11/CXCL5/CXCL6/HGF/HSPB1/IL6R/NOTCH1/TNFSF14/VCAM1	11	BP
GO:0042330	taxis	11/32	84/348	0.11634	0.903637	CSF1/CXCL1/CXCL11/CXCL5/CXCL6/HGF/HSPB1/IL6R/NOTCH1/TNFSF14/VCAM1	11	BP
GO:0044092	negative regulation of molecular function	7/32	47/348	0.121144	0.903637	NGF/HGF/HSPB1/IFNG/IL13/NOTCH1/TNFSF14	7	BP
GO:0001774	microglial cell activation	3/32	14/348	0.127865	0.903637	IFNG/IL13/ITGAM	3	BP
GO:0001909	leukocyte mediated cytotoxicity	3/32	14/348	0.127865	0.903637	CXCL6/ITGAM/SLAMF7	3	BP
GO:0001933	negative regulation of protein phosphorylation	3/32	14/348	0.127865	0.903637	HGF/HSPB1/IFNG	3	BP
GO:0001959	regulation of cytokine-mediated signaling pathway	3/32	14/348	0.127865	0.903637	CASP8/CSF1/TSLP	3	BP
GO:0002269	leukocyte activation involved in inflammatory response	3/32	14/348	0.127865	0.903637	IFNG/IL13/ITGAM	3	BP
GO:0008544	epidermis development	3/32	14/348	0.127865	0.903637	NOTCH1/REG3A/SOD1	3	BP
GO:0008625	extrinsic apoptotic signaling pathway via death domain receptors	3/32	14/348	0.127865	0.903637	NGF/CASP8/HGF	3	BP
GO:0042326	negative regulation of phosphorylation	3/32	14/348	0.127865	0.903637	HGF/HSPB1/IFNG	3	BP
GO:0043534	blood vessel endothelial cell migration	3/32	14/348	0.127865	0.903637	HSPB1/NOTCH1/PRCP	3	BP
GO:0045639	positive regulation of myeloid cell differentiation	3/32	14/348	0.127865	0.903637	CASP8/CSF1/IFNG	3	BP
GO:0060759	regulation of response to cytokine stimulus	3/32	14/348	0.127865	0.903637	CASP8/CSF1/TSLP	3	BP
GO:0061448	connective tissue development	3/32	14/348	0.127865	0.903637	CSF1/IL6R/NOTCH1	3	BP
GO:0061900	glial cell activation	3/32	14/348	0.127865	0.903637	IFNG/IL13/ITGAM	3	BP
GO:0071260	cellular response to mechanical stimulus	3/32	14/348	0.127865	0.903637	CASP8/IL13/TNFSF14	3	BP
GO:0097193	intrinsic apoptotic signaling pathway	3/32	14/348	0.127865	0.903637	HSPB1/IL20RA/SOD1	3	BP
GO:2000377	regulation of reactive oxygen species metabolic process	3/32	14/348	0.127865	0.903637	ITGAM/PRCP/SOD1	3	BP
GO:0042063	gliogenesis	4/32	22/348	0.131611	0.903637	CSF1/IFNG/NOTCH1/SOD1	4	BP
GO:0050767	regulation of neurogenesis	4/32	22/348	0.131611	0.903637	NGF/IFNG/NOTCH1/PTPRS	4	BP
GO:0071496	cellular response to external stimulus	4/32	22/348	0.131611	0.903637	CASP8/IL13/TNFSF14/VCAM1	4	BP
GO:0097305	response to alcohol	4/32	22/348	0.131611	0.903637	CASP8/IL13/SOD1/VCAM1	4	BP
GO:0098742	cell-cell adhesion via plasma-membrane adhesion molecules	4/32	22/348	0.131611	0.903637	ITGAM/PTPRS/REG3A/VCAM1	4	BP
GO:0007165	signal transduction	26/32	250/348	0.149523	0.903637	NGF/CASP8/CD244/CSF1/CXCL1/CXCL11/CXCL5/CXCL6/FCGR3B/HGF/HSPB1/IFNG/IL10RB/IL13/IL20RA/IL2RB/IL6R/ITGAM/NOTCH1/PRCP/PTPRS/REG1A/SOD1/TNFSF14/TSLP/VCAM1	26	BP
GO:0002275	myeloid cell activation involved in immune response	3/32	15/348	0.150062	0.903637	IFNG/IL13/ITGAM	3	BP
GO:0002444	myeloid leukocyte mediated immunity	3/32	15/348	0.150062	0.903637	CXCL6/IL13/ITGAM	3	BP
GO:0022612	gland morphogenesis	3/32	15/348	0.150062	0.903637	CSF1/HGF/NOTCH1	3	BP
GO:0032613	interleukin-10 production	3/32	15/348	0.150062	0.903637	HGF/IL13/TSLP	3	BP
GO:0032653	regulation of interleukin-10 production	3/32	15/348	0.150062	0.903637	HGF/IL13/TSLP	3	BP
GO:0043281	regulation of cysteine-type endopeptidase activity involved in apoptotic process	3/32	15/348	0.150062	0.903637	CASP8/HGF/TNFSF14	3	BP
GO:0044283	small molecule biosynthetic process	3/32	15/348	0.150062	0.903637	CD244/IFNG/SOD1	3	BP
GO:0045927	positive regulation of growth	3/32	15/348	0.150062	0.903637	NGF/CSF1/NOTCH1	3	BP
GO:0098660	inorganic ion transmembrane transport	3/32	15/348	0.150062	0.903637	CXCL11/IFNG/IL13	3	BP
GO:0098662	inorganic cation transmembrane transport	3/32	15/348	0.150062	0.903637	CXCL11/IFNG/IL13	3	BP
GO:0032101	regulation of response to external stimulus	13/32	108/348	0.151567	0.903637	CASP8/CSF1/CXCL6/HGF/HSPB1/IFNG/IL13/IL6R/NOTCH1/PTPRS/SOD1/TNFSF14/TSLP	13	BP
GO:0008283	cell population proliferation	16/32	139/348	0.151671	0.903637	NGF/CSF1/CXCL1/CXCL11/CXCL5/HGF/IFNG/IL13/IL6R/NOTCH1/REG1A/REG3A/TNFSF14/TNFRSF9/TSLP/VCAM1	16	BP
GO:0015031	protein transport	5/32	32/348	0.156959	0.903637	HSPB1/IFNG/IL13/ITGAM/NOTCH1	5	BP
GO:0097191	extrinsic apoptotic signaling pathway	5/32	32/348	0.156959	0.903637	NGF/CASP8/HGF/IFNG/IL6R	5	BP
GO:0045597	positive regulation of cell differentiation	9/32	69/348	0.157492	0.903637	NGF/CASP8/CSF1/HGF/IFNG/IL13/IL6R/NOTCH1/TNFSF14	9	BP
GO:0030182	neuron differentiation	6/32	41/348	0.158407	0.903637	NGF/HGF/NOTCH1/PTPRS/SOD1/VCAM1	6	BP
GO:0060627	regulation of vesicle-mediated transport	6/32	41/348	0.158407	0.903637	IFNG/IL13/IL2RB/ITGAM/NOTCH1/SOD1	6	BP
GO:0045595	regulation of cell differentiation	12/32	100/348	0.171608	0.903637	NGF/CASP8/CSF1/HGF/IFNG/IL13/IL6R/NOTCH1/PTPRS/REG3A/SOD1/TNFSF14	12	BP
GO:0045859	regulation of protein kinase activity	6/32	42/348	0.172578	0.903637	CSF1/HGF/HSPB1/IFNG/IL6R/SOD1	6	BP
GO:0031175	neuron projection development	5/32	33/348	0.17293	0.903637	NGF/HGF/NOTCH1/PTPRS/SOD1	5	BP
GO:0002761	regulation of myeloid leukocyte differentiation	3/32	16/348	0.173443	0.903637	CASP8/CSF1/IFNG	3	BP
GO:0007409	axonogenesis	3/32	16/348	0.173443	0.903637	NGF/NOTCH1/PTPRS	3	BP
GO:0007420	brain development	3/32	16/348	0.173443	0.903637	ITGAM/NOTCH1/PTPRS	3	BP
GO:0010001	glial cell differentiation	3/32	16/348	0.173443	0.903637	IFNG/NOTCH1/SOD1	3	BP
GO:0010594	regulation of endothelial cell migration	3/32	16/348	0.173443	0.903637	HSPB1/NOTCH1/PRCP	3	BP
GO:0031400	negative regulation of protein modification process	3/32	16/348	0.173443	0.903637	HGF/HSPB1/IFNG	3	BP
GO:0032611	interleukin-1 beta production	3/32	16/348	0.173443	0.903637	CASP8/HSPB1/IFNG	3	BP
GO:0032651	regulation of interleukin-1 beta production	3/32	16/348	0.173443	0.903637	CASP8/HSPB1/IFNG	3	BP
GO:0046427	positive regulation of receptor signaling pathway via JAK-STAT	3/32	16/348	0.173443	0.903637	IL10RB/IL6R/NOTCH1	3	BP
GO:0050766	positive regulation of phagocytosis	3/32	16/348	0.173443	0.903637	IFNG/IL2RB/SOD1	3	BP
GO:0050769	positive regulation of neurogenesis	3/32	16/348	0.173443	0.903637	NGF/IFNG/NOTCH1	3	BP
GO:0072593	reactive oxygen species metabolic process	3/32	16/348	0.173443	0.903637	ITGAM/PRCP/SOD1	3	BP
GO:0098655	monoatomic cation transmembrane transport	3/32	16/348	0.173443	0.903637	CXCL11/IFNG/IL13	3	BP
GO:0022008	neurogenesis	8/32	61/348	0.175982	0.903637	NGF/CSF1/HGF/IFNG/NOTCH1/PTPRS/SOD1/VCAM1	8	BP
GO:0007154	cell communication	26/32	253/348	0.176866	0.903637	NGF/CASP8/CD244/CSF1/CXCL1/CXCL11/CXCL5/CXCL6/FCGR3B/HGF/HSPB1/IFNG/IL10RB/IL13/IL20RA/IL2RB/IL6R/ITGAM/NOTCH1/PRCP/PTPRS/REG1A/SOD1/TNFSF14/TSLP/VCAM1	26	BP
GO:0023052	signaling	26/32	253/348	0.176866	0.903637	NGF/CASP8/CD244/CSF1/CXCL1/CXCL11/CXCL5/CXCL6/FCGR3B/HGF/HSPB1/IFNG/IL10RB/IL13/IL20RA/IL2RB/IL6R/ITGAM/NOTCH1/PRCP/PTPRS/REG1A/SOD1/TNFSF14/TSLP/VCAM1	26	BP
GO:0002684	positive regulation of immune system process	12/32	101/348	0.181699	0.903637	CASP8/CD244/CSF1/IFNG/IL13/IL6R/ITGAM/LYVE1/PTPRS/TNFSF14/TSLP/VCAM1	12	BP
GO:0050794	regulation of cellular process	29/32	290/348	0.182694	0.903637	NGF/CASP8/CD244/CSF1/CXCL1/CXCL11/CXCL5/CXCL6/FCGR3B/HGF/HSPB1/IFNG/IL10RB/IL13/IL20RA/IL2RB/IL6R/ITGAM/LYVE1/NOTCH1/PRCP/PTPRS/REG1A/REG3A/SOD1/TNFSF14/TNFRSF9/TSLP/VCAM1	29	BP
GO:0009612	response to mechanical stimulus	4/32	25/348	0.186867	0.903637	CASP8/CSF1/IL13/TNFSF14	4	BP
GO:0040007	growth	5/32	34/348	0.189545	0.903637	NGF/CSF1/NOTCH1/PTPRS/SOD1	5	BP
GO:0045184	establishment of protein localization	5/32	34/348	0.189545	0.903637	HSPB1/IFNG/IL13/ITGAM/NOTCH1	5	BP
GO:0051240	positive regulation of multicellular organismal process	15/32	133/348	0.192311	0.903637	NGF/CASP8/CD244/CSF1/HGF/HSPB1/IFNG/IL13/IL6R/ITGAM/NOTCH1/SOD1/TNFSF14/TSLP/VCAM1	15	BP
GO:0042592	homeostatic process	11/32	92/348	0.193363	0.903637	CSF1/CXCL11/CXCL6/HSPB1/IFNG/IL13/IL20RA/NOTCH1/PRCP/SOD1/TNFSF14	11	BP
GO:0009888	tissue development	10/32	82/348	0.193395	0.903637	CSF1/HGF/IFNG/IL13/IL6R/ITGAM/NOTCH1/PTPRS/REG3A/SOD1	10	BP
GO:0001776	leukocyte homeostasis	3/32	17/348	0.197831	0.903637	CSF1/CXCL6/TNFSF14	3	BP
GO:0005975	carbohydrate metabolic process	3/32	17/348	0.197831	0.903637	CD244/IDUA/IFNG	3	BP
GO:0031344	regulation of cell projection organization	3/32	17/348	0.197831	0.903637	NGF/HGF/PTPRS	3	BP
GO:0032722	positive regulation of chemokine production	3/32	17/348	0.197831	0.903637	IFNG/IL6R/TSLP	3	BP
GO:0033135	regulation of peptidyl-serine phosphorylation	3/32	17/348	0.197831	0.903637	NGF/HGF/IFNG	3	BP
GO:0034220	monoatomic ion transmembrane transport	3/32	17/348	0.197831	0.903637	CXCL11/IFNG/IL13	3	BP
GO:0034762	regulation of transmembrane transport	3/32	17/348	0.197831	0.903637	CXCL11/IFNG/IL13	3	BP
GO:0043270	positive regulation of monoatomic ion transport	3/32	17/348	0.197831	0.903637	CXCL11/IFNG/IL13	3	BP
GO:0045637	regulation of myeloid cell differentiation	3/32	17/348	0.197831	0.903637	CASP8/CSF1/IFNG	3	BP
GO:0048812	neuron projection morphogenesis	3/32	17/348	0.197831	0.903637	NGF/NOTCH1/PTPRS	3	BP
GO:0051607	defense response to virus	3/32	17/348	0.197831	0.903637	IFNG/IL10RB/PTPRS	3	BP
GO:0051962	positive regulation of nervous system development	3/32	17/348	0.197831	0.903637	NGF/IFNG/NOTCH1	3	BP
GO:0120035	regulation of plasma membrane bounded cell projection organization	3/32	17/348	0.197831	0.903637	NGF/HGF/PTPRS	3	BP
GO:0140546	defense response to symbiont	3/32	17/348	0.197831	0.903637	IFNG/IL10RB/PTPRS	3	BP
GO:0150076	neuroinflammatory response	3/32	17/348	0.197831	0.903637	IFNG/IL13/ITGAM	3	BP
GO:1903532	positive regulation of secretion by cell	3/32	17/348	0.197831	0.903637	IFNG/IL13/ITGAM	3	BP
GO:2000116	regulation of cysteine-type endopeptidase activity	3/32	17/348	0.197831	0.903637	CASP8/HGF/TNFSF14	3	BP
GO:1901700	response to oxygen-containing compound	13/32	113/348	0.200148	0.903637	CASP8/CSF1/CXCL1/CXCL11/CXCL5/CXCL6/HGF/IL13/NOTCH1/REG1A/REG3A/SOD1/VCAM1	13	BP
GO:0002252	immune effector process	8/32	63/348	0.201393	0.903637	CD244/CXCL6/IFNG/IL13/IL2RB/IL6R/ITGAM/SLAMF7	8	BP
GO:0048699	generation of neurons	6/32	44/348	0.202535	0.903637	NGF/HGF/NOTCH1/PTPRS/SOD1/VCAM1	6	BP
GO:1903131	mononuclear cell differentiation	6/32	44/348	0.202535	0.903637	CSF1/IFNG/IL6R/SOD1/TNFRSF9/VCAM1	6	BP
GO:0002263	cell activation involved in immune response	5/32	35/348	0.206757	0.903637	CD244/IFNG/IL13/IL6R/ITGAM	5	BP
GO:0002366	leukocyte activation involved in immune response	5/32	35/348	0.206757	0.903637	CD244/IFNG/IL13/IL6R/ITGAM	5	BP
GO:0030217	T cell differentiation	4/32	26/348	0.206854	0.903637	IFNG/IL6R/SOD1/TNFRSF9	4	BP
GO:0032635	interleukin-6 production	4/32	26/348	0.206854	0.903637	HGF/IFNG/IL6R/TSLP	4	BP
GO:0032675	regulation of interleukin-6 production	4/32	26/348	0.206854	0.903637	HGF/IFNG/IL6R/TSLP	4	BP
GO:2001233	regulation of apoptotic signaling pathway	4/32	26/348	0.206854	0.903637	HGF/HSPB1/IL20RA/SOD1	4	BP
GO:0043065	positive regulation of apoptotic process	6/32	45/348	0.218255	0.903637	CASP8/IFNG/IL20RA/ITGAM/NOTCH1/SOD1	6	BP
GO:0006914	autophagy	3/32	18/348	0.223049	0.903637	HGF/HSPB1/IFNG	3	BP
GO:0032989	cellular component morphogenesis	3/32	18/348	0.223049	0.903637	NGF/NOTCH1/PTPRS	3	BP
GO:0032990	cell part morphogenesis	3/32	18/348	0.223049	0.903637	NGF/NOTCH1/PTPRS	3	BP
GO:0048858	cell projection morphogenesis	3/32	18/348	0.223049	0.903637	NGF/NOTCH1/PTPRS	3	BP
GO:0050764	regulation of phagocytosis	3/32	18/348	0.223049	0.903637	IFNG/IL2RB/SOD1	3	BP
GO:0051047	positive regulation of secretion	3/32	18/348	0.223049	0.903637	IFNG/IL13/ITGAM	3	BP
GO:0061919	process utilizing autophagic mechanism	3/32	18/348	0.223049	0.903637	HGF/HSPB1/IFNG	3	BP
GO:0062012	regulation of small molecule metabolic process	3/32	18/348	0.223049	0.903637	CD244/IFNG/SOD1	3	BP
GO:0120039	plasma membrane bounded cell projection morphogenesis	3/32	18/348	0.223049	0.903637	NGF/NOTCH1/PTPRS	3	BP
GO:0048666	neuron development	5/32	36/348	0.224514	0.903637	NGF/HGF/NOTCH1/PTPRS/SOD1	5	BP
GO:0071216	cellular response to biotic stimulus	5/32	36/348	0.224514	0.903637	CXCL1/CXCL11/CXCL5/CXCL6/NOTCH1	5	BP
GO:0006109	regulation of carbohydrate metabolic process	2/32	10/348	0.231915	0.903637	CD244/IFNG	2	BP
GO:0006694	steroid biosynthetic process	2/32	10/348	0.231915	0.903637	IFNG/SOD1	2	BP
GO:0007157	heterophilic cell-cell adhesion via plasma membrane cell adhesion molecules	2/32	10/348	0.231915	0.903637	REG3A/VCAM1	2	BP
GO:0032386	regulation of intracellular transport	2/32	10/348	0.231915	0.903637	IFNG/ITGAM	2	BP
GO:0034248	regulation of amide metabolic process	2/32	10/348	0.231915	0.903637	HSPB1/IFNG	2	BP
GO:0045576	mast cell activation	2/32	10/348	0.231915	0.903637	IL13/TSLP	2	BP
GO:0045670	regulation of osteoclast differentiation	2/32	10/348	0.231915	0.903637	CSF1/IFNG	2	BP
GO:0050768	negative regulation of neurogenesis	2/32	10/348	0.231915	0.903637	NOTCH1/PTPRS	2	BP
GO:0050810	regulation of steroid biosynthetic process	2/32	10/348	0.231915	0.903637	IFNG/SOD1	2	BP
GO:0051101	regulation of DNA binding	2/32	10/348	0.231915	0.903637	NGF/IFNG	2	BP
GO:0051208	sequestering of calcium ion	2/32	10/348	0.231915	0.903637	CXCL11/IL13	2	BP
GO:0051209	release of sequestered calcium ion into cytosol	2/32	10/348	0.231915	0.903637	CXCL11/IL13	2	BP
GO:0051282	regulation of sequestering of calcium ion	2/32	10/348	0.231915	0.903637	CXCL11/IL13	2	BP
GO:0051283	negative regulation of sequestering of calcium ion	2/32	10/348	0.231915	0.903637	CXCL11/IL13	2	BP
GO:0097553	calcium ion transmembrane import into cytosol	2/32	10/348	0.231915	0.903637	CXCL11/IL13	2	BP
GO:1901136	carbohydrate derivative catabolic process	2/32	10/348	0.231915	0.903637	IDUA/LYVE1	2	BP
GO:2000117	negative regulation of cysteine-type endopeptidase activity	2/32	10/348	0.231915	0.903637	HGF/TNFSF14	2	BP
GO:0043068	positive regulation of programmed cell death	6/32	46/348	0.234422	0.903637	CASP8/IFNG/IL20RA/ITGAM/NOTCH1/SOD1	6	BP
GO:0040011	locomotion	14/32	127/348	0.239287	0.903637	CSF1/CXCL1/CXCL11/CXCL5/CXCL6/HGF/HSPB1/IFNG/IL6R/LYVE1/NOTCH1/PRCP/TNFSF14/VCAM1	14	BP
GO:0000902	cell morphogenesis	5/32	37/348	0.242761	0.903637	NGF/HGF/NOTCH1/PTPRS/SOD1	5	BP
GO:0045596	negative regulation of cell differentiation	5/32	37/348	0.242761	0.903637	IFNG/IL13/NOTCH1/PTPRS/REG3A	5	BP
GO:0071621	granulocyte chemotaxis	5/32	37/348	0.242761	0.903637	CSF1/CXCL1/CXCL11/CXCL5/CXCL6	5	BP
GO:0120036	plasma membrane bounded cell projection organization	5/32	37/348	0.242761	0.903637	NGF/HGF/NOTCH1/PTPRS/SOD1	5	BP
GO:0048732	gland development	4/32	28/348	0.248669	0.903637	CSF1/HGF/NOTCH1/SOD1	4	BP
GO:0070098	chemokine-mediated signaling pathway	4/32	28/348	0.248669	0.903637	CXCL1/CXCL11/CXCL5/CXCL6	4	BP
GO:0080135	regulation of cellular response to stress	4/32	28/348	0.248669	0.903637	HGF/HSPB1/PTPRS/SOD1	4	BP
GO:1990868	response to chemokine	4/32	28/348	0.248669	0.903637	CXCL1/CXCL11/CXCL5/CXCL6	4	BP
GO:1990869	cellular response to chemokine	4/32	28/348	0.248669	0.903637	CXCL1/CXCL11/CXCL5/CXCL6	4	BP
GO:0001763	morphogenesis of a branching structure	3/32	19/348	0.248926	0.903637	CSF1/HGF/NOTCH1	3	BP
GO:0010038	response to metal ion	3/32	19/348	0.248926	0.903637	CASP8/SOD1/VCAM1	3	BP
GO:0010563	negative regulation of phosphorus metabolic process	3/32	19/348	0.248926	0.903637	HGF/HSPB1/IFNG	3	BP
GO:0031099	regeneration	3/32	19/348	0.248926	0.903637	HGF/NOTCH1/PTPRS	3	BP
GO:0032755	positive regulation of interleukin-6 production	3/32	19/348	0.248926	0.903637	IFNG/IL6R/TSLP	3	BP
GO:0045936	negative regulation of phosphate metabolic process	3/32	19/348	0.248926	0.903637	HGF/HSPB1/IFNG	3	BP
GO:0060322	head development	3/32	19/348	0.248926	0.903637	ITGAM/NOTCH1/PTPRS	3	BP
GO:0061138	morphogenesis of a branching epithelium	3/32	19/348	0.248926	0.903637	CSF1/HGF/NOTCH1	3	BP
GO:0090066	regulation of anatomical structure size	3/32	19/348	0.248926	0.903637	NGF/PTPRS/SOD1	3	BP
GO:1903829	positive regulation of protein localization	3/32	19/348	0.248926	0.903637	IFNG/IL13/ITGAM	3	BP
GO:0009617	response to bacterium	10/32	87/348	0.254865	0.903637	CASP8/CSF1/CXCL1/CXCL11/CXCL5/CXCL6/IL13/IL6R/NOTCH1/VCAM1	10	BP
GO:0030030	cell projection organization	5/32	38/348	0.261444	0.903637	NGF/HGF/NOTCH1/PTPRS/SOD1	5	BP
GO:0030098	lymphocyte differentiation	5/32	38/348	0.261444	0.903637	IFNG/IL6R/SOD1/TNFRSF9/VCAM1	5	BP
GO:0050731	positive regulation of peptidyl-tyrosine phosphorylation	5/32	38/348	0.261444	0.903637	HGF/IFNG/IL13/IL6R/TSLP	5	BP
GO:2000026	regulation of multicellular organismal development	11/32	98/348	0.264801	0.903637	NGF/CASP8/CSF1/HGF/HSPB1/IFNG/IL13/NOTCH1/PTPRS/REG3A/SOD1	11	BP
GO:0002287	alpha-beta T cell activation involved in immune response	2/32	11/348	0.267868	0.903637	IFNG/IL6R	2	BP
GO:0002293	alpha-beta T cell differentiation involved in immune response	2/32	11/348	0.267868	0.903637	IFNG/IL6R	2	BP
GO:0002294	CD4-positive, alpha-beta T cell differentiation involved in immune response	2/32	11/348	0.267868	0.903637	IFNG/IL6R	2	BP
GO:0006913	nucleocytoplasmic transport	2/32	11/348	0.267868	0.903637	IFNG/NOTCH1	2	BP
GO:0006953	acute-phase response	2/32	11/348	0.267868	0.903637	IL6R/REG3A	2	BP
GO:0007423	sensory organ development	2/32	11/348	0.267868	0.903637	NOTCH1/SOD1	2	BP
GO:0030323	respiratory tube development	2/32	11/348	0.267868	0.903637	IL13/NOTCH1	2	BP
GO:0030324	lung development	2/32	11/348	0.267868	0.903637	IL13/NOTCH1	2	BP
GO:0031346	positive regulation of cell projection organization	2/32	11/348	0.267868	0.903637	NGF/HGF	2	BP
GO:0043299	leukocyte degranulation	2/32	11/348	0.267868	0.903637	IL13/ITGAM	2	BP
GO:0045165	cell fate commitment	2/32	11/348	0.267868	0.903637	IL6R/NOTCH1	2	BP
GO:0051099	positive regulation of binding	2/32	11/348	0.267868	0.903637	NGF/IFNG	2	BP
GO:0051169	nuclear transport	2/32	11/348	0.267868	0.903637	IFNG/NOTCH1	2	BP
GO:0051961	negative regulation of nervous system development	2/32	11/348	0.267868	0.903637	NOTCH1/PTPRS	2	BP
GO:0060541	respiratory system development	2/32	11/348	0.267868	0.903637	IL13/NOTCH1	2	BP
GO:0070588	calcium ion transmembrane transport	2/32	11/348	0.267868	0.903637	CXCL11/IL13	2	BP
GO:0072594	establishment of protein localization to organelle	2/32	11/348	0.267868	0.903637	IFNG/NOTCH1	2	BP
GO:0106106	cold-induced thermogenesis	2/32	11/348	0.267868	0.903637	IL13/NOTCH1	2	BP
GO:0120161	regulation of cold-induced thermogenesis	2/32	11/348	0.267868	0.903637	IL13/NOTCH1	2	BP
GO:1990845	adaptive thermogenesis	2/32	11/348	0.267868	0.903637	IL13/NOTCH1	2	BP
GO:0043549	regulation of kinase activity	6/32	48/348	0.267948	0.903637	CSF1/HGF/HSPB1/IFNG/IL6R/SOD1	6	BP
GO:0051338	regulation of transferase activity	6/32	48/348	0.267948	0.903637	CSF1/HGF/HSPB1/IFNG/IL6R/SOD1	6	BP
GO:0003006	developmental process involved in reproduction	4/32	29/348	0.270319	0.903637	CASP8/CSF1/NOTCH1/SOD1	4	BP
GO:0009615	response to virus	4/32	29/348	0.270319	0.903637	HSPB1/IFNG/IL10RB/PTPRS	4	BP
GO:0010631	epithelial cell migration	4/32	29/348	0.270319	0.903637	HSPB1/IFNG/NOTCH1/PRCP	4	BP
GO:0031348	negative regulation of defense response	4/32	29/348	0.270319	0.903637	HGF/IL13/PTPRS/SOD1	4	BP
GO:0090130	tissue migration	4/32	29/348	0.270319	0.903637	HSPB1/IFNG/NOTCH1/PRCP	4	BP
GO:0090132	epithelium migration	4/32	29/348	0.270319	0.903637	HSPB1/IFNG/NOTCH1/PRCP	4	BP
GO:0031347	regulation of defense response	8/32	68/348	0.271395	0.903637	CASP8/CXCL6/HGF/IFNG/IL13/PTPRS/SOD1/TSLP	8	BP
GO:0042127	regulation of cell population proliferation	14/32	130/348	0.274021	0.903637	NGF/CSF1/CXCL1/CXCL11/CXCL5/IFNG/IL13/IL6R/NOTCH1/REG1A/REG3A/TNFRSF9/TSLP/VCAM1	14	BP
GO:0018105	peptidyl-serine phosphorylation	3/32	20/348	0.275298	0.903637	NGF/HGF/IFNG	3	BP
GO:0032612	interleukin-1 production	3/32	20/348	0.275298	0.903637	CASP8/HSPB1/IFNG	3	BP
GO:0032652	regulation of interleukin-1 production	3/32	20/348	0.275298	0.903637	CASP8/HSPB1/IFNG	3	BP
GO:0034599	cellular response to oxidative stress	3/32	20/348	0.275298	0.903637	HGF/HSPB1/SOD1	3	BP
GO:0042116	macrophage activation	3/32	20/348	0.275298	0.903637	IFNG/IL13/ITGAM	3	BP
GO:0051223	regulation of protein transport	3/32	20/348	0.275298	0.903637	IFNG/IL13/ITGAM	3	BP
GO:0009057	macromolecule catabolic process	5/32	39/348	0.280507	0.911647	CASP8/IDUA/IFNG/LYVE1/NOTCH1	5	BP
GO:0050920	regulation of chemotaxis	5/32	39/348	0.280507	0.911647	CSF1/HSPB1/IL6R/NOTCH1/TNFSF14	5	BP
GO:0071705	nitrogen compound transport	5/32	39/348	0.280507	0.911647	HSPB1/IFNG/IL13/ITGAM/NOTCH1	5	BP
GO:0030595	leukocyte chemotaxis	7/32	59/348	0.286796	0.918192	CSF1/CXCL1/CXCL11/CXCL5/CXCL6/IL6R/TNFSF14	7	BP
GO:0048584	positive regulation of response to stimulus	17/32	164/348	0.298466	0.918192	NGF/CASP8/CSF1/HGF/HSPB1/IFNG/IL10RB/IL13/IL20RA/IL6R/ITGAM/NOTCH1/PTPRS/REG3A/SOD1/TNFSF14/TSLP	17	BP
GO:0018209	peptidyl-serine modification	3/32	21/348	0.30201	0.918192	NGF/HGF/IFNG	3	BP
GO:0042113	B cell activation	3/32	21/348	0.30201	0.918192	CASP8/IL13/VCAM1	3	BP
GO:0048659	smooth muscle cell proliferation	3/32	21/348	0.30201	0.918192	IFNG/IL13/IL6R	3	BP
GO:0048660	regulation of smooth muscle cell proliferation	3/32	21/348	0.30201	0.918192	IFNG/IL13/IL6R	3	BP
GO:0061564	axon development	3/32	21/348	0.30201	0.918192	NGF/NOTCH1/PTPRS	3	BP
GO:0070201	regulation of establishment of protein localization	3/32	21/348	0.30201	0.918192	IFNG/IL13/ITGAM	3	BP
GO:0071214	cellular response to abiotic stimulus	3/32	21/348	0.30201	0.918192	CASP8/IL13/TNFSF14	3	BP
GO:0104004	cellular response to environmental stimulus	3/32	21/348	0.30201	0.918192	CASP8/IL13/TNFSF14	3	BP
GO:0010942	positive regulation of cell death	6/32	50/348	0.302797	0.918192	CASP8/IFNG/IL20RA/ITGAM/NOTCH1/SOD1	6	BP
GO:0001889	liver development	2/32	12/348	0.303896	0.918192	HGF/NOTCH1	2	BP
GO:0001910	regulation of leukocyte mediated cytotoxicity	2/32	12/348	0.303896	0.918192	CXCL6/ITGAM	2	BP
GO:0002262	myeloid cell homeostasis	2/32	12/348	0.303896	0.918192	CSF1/SOD1	2	BP
GO:0002292	T cell differentiation involved in immune response	2/32	12/348	0.303896	0.918192	IFNG/IL6R	2	BP
GO:0006066	alcohol metabolic process	2/32	12/348	0.303896	0.918192	CD244/SOD1	2	BP
GO:0031100	animal organ regeneration	2/32	12/348	0.303896	0.918192	HGF/NOTCH1	2	BP
GO:0043367	CD4-positive, alpha-beta T cell differentiation	2/32	12/348	0.303896	0.918192	IFNG/IL6R	2	BP
GO:0051651	maintenance of location in cell	2/32	12/348	0.303896	0.918192	CXCL11/IL13	2	BP
GO:0061008	hepaticobiliary system development	2/32	12/348	0.303896	0.918192	HGF/NOTCH1	2	BP
GO:0072006	nephron development	2/32	12/348	0.303896	0.918192	IL6R/NOTCH1	2	BP
GO:0072678	T cell migration	2/32	12/348	0.303896	0.918192	CXCL11/TNFSF14	2	BP
GO:1902532	negative regulation of intracellular signal transduction	2/32	12/348	0.303896	0.918192	CASP8/HSPB1	2	BP
GO:0010468	regulation of gene expression	14/32	133/348	0.310812	0.932259	NGF/CASP8/CD244/CSF1/CXCL6/HGF/HSPB1/IFNG/IL13/IL6R/NOTCH1/PTPRS/SOD1/TSLP	14	BP
GO:0050790	regulation of catalytic activity	12/32	112/348	0.31165	0.932259	NGF/CASP8/CSF1/HGF/HSPB1/IFNG/IL13/IL6R/ITGAM/NOTCH1/SOD1/TNFSF14	12	BP
GO:0048523	negative regulation of cellular process	18/32	176/348	0.313119	0.932259	NGF/CASP8/CSF1/CXCL1/CXCL11/HGF/HSPB1/IFNG/IL13/IL2RB/ITGAM/NOTCH1/PTPRS/REG3A/SOD1/TNFSF14/TNFRSF9/TSLP	18	BP
GO:0033993	response to lipid	9/32	81/348	0.313401	0.932259	CASP8/CSF1/CXCL1/CXCL11/CXCL5/CXCL6/IL13/NOTCH1/VCAM1	9	BP
GO:0030163	protein catabolic process	4/32	31/348	0.314669	0.932259	CASP8/IDUA/IFNG/NOTCH1	4	BP
GO:0030335	positive regulation of cell migration	8/32	71/348	0.316953	0.932259	CSF1/HGF/HSPB1/IFNG/IL6R/LYVE1/NOTCH1/TNFSF14	8	BP
GO:2000147	positive regulation of cell motility	8/32	71/348	0.316953	0.932259	CSF1/HGF/HSPB1/IFNG/IL6R/LYVE1/NOTCH1/TNFSF14	8	BP
GO:0002443	leukocyte mediated immunity	5/32	41/348	0.319542	0.932259	CXCL6/IL13/IL2RB/ITGAM/SLAMF7	5	BP
GO:1901565	organonitrogen compound catabolic process	5/32	41/348	0.319542	0.932259	CASP8/IDUA/IFNG/LYVE1/NOTCH1	5	BP
GO:0010466	negative regulation of peptidase activity	3/32	22/348	0.328915	0.932259	NGF/HGF/TNFSF14	3	BP
GO:0010959	regulation of metal ion transport	3/32	22/348	0.328915	0.932259	CXCL11/IFNG/IL13	3	BP
GO:0043523	regulation of neuron apoptotic process	3/32	22/348	0.328915	0.932259	NGF/ITGAM/SOD1	3	BP
GO:0043542	endothelial cell migration	3/32	22/348	0.328915	0.932259	HSPB1/NOTCH1/PRCP	3	BP
GO:0050728	negative regulation of inflammatory response	3/32	22/348	0.328915	0.932259	HGF/IL13/SOD1	3	BP
GO:0062197	cellular response to chemical stress	3/32	22/348	0.328915	0.932259	HGF/HSPB1/SOD1	3	BP
GO:0002694	regulation of leukocyte activation	8/32	72/348	0.332583	0.932259	IFNG/IL13/ITGAM/SOD1/TNFSF14/TNFRSF9/TSLP/VCAM1	8	BP
GO:0060284	regulation of cell development	7/32	62/348	0.33617	0.932259	NGF/CASP8/CSF1/IFNG/NOTCH1/PTPRS/SOD1	7	BP
GO:0001818	negative regulation of cytokine production	4/32	32/348	0.337199	0.932259	HGF/IFNG/IL13/PTPRS	4	BP
GO:0006873	intracellular monoatomic ion homeostasis	4/32	32/348	0.337199	0.932259	CXCL11/IFNG/IL13/SOD1	4	BP
GO:0030003	intracellular monoatomic cation homeostasis	4/32	32/348	0.337199	0.932259	CXCL11/IFNG/IL13/SOD1	4	BP
GO:0030593	neutrophil chemotaxis	4/32	32/348	0.337199	0.932259	CXCL1/CXCL11/CXCL5/CXCL6	4	BP
GO:0052547	regulation of peptidase activity	4/32	32/348	0.337199	0.932259	NGF/CASP8/HGF/TNFSF14	4	BP
GO:0030162	regulation of proteolysis	5/32	42/348	0.339402	0.932259	NGF/CASP8/HGF/IFNG/TNFSF14	5	BP
GO:0050730	regulation of peptidyl-tyrosine phosphorylation	5/32	42/348	0.339402	0.932259	HGF/IFNG/IL13/IL6R/TSLP	5	BP
GO:0001701	in utero embryonic development	2/32	13/348	0.33969	0.932259	CASP8/NOTCH1	2	BP
GO:0001890	placenta development	2/32	13/348	0.33969	0.932259	CASP8/SOD1	2	BP
GO:0019218	regulation of steroid metabolic process	2/32	13/348	0.33969	0.932259	IFNG/SOD1	2	BP
GO:0046632	alpha-beta T cell differentiation	2/32	13/348	0.33969	0.932259	IFNG/IL6R	2	BP
GO:0050708	regulation of protein secretion	2/32	13/348	0.33969	0.932259	IFNG/IL13	2	BP
GO:0051146	striated muscle cell differentiation	2/32	13/348	0.33969	0.932259	NOTCH1/TNFSF14	2	BP
GO:0051928	positive regulation of calcium ion transport	2/32	13/348	0.33969	0.932259	CXCL11/IL13	2	BP
GO:1905114	cell surface receptor signaling pathway involved in cell-cell signaling	2/32	13/348	0.33969	0.932259	ITGAM/NOTCH1	2	BP
GO:2000241	regulation of reproductive process	2/32	13/348	0.33969	0.932259	NOTCH1/SOD1	2	BP
GO:0071495	cellular response to endogenous stimulus	8/32	73/348	0.348391	0.936011	NGF/CSF1/HGF/HSPB1/NOTCH1/PRCP/SOD1/VCAM1	8	BP
GO:0031325	positive regulation of cellular metabolic process	12/32	115/348	0.351917	0.936011	NGF/CD244/CSF1/HGF/IFNG/IL10RB/IL13/IL6R/ITGAM/NOTCH1/SOD1/TSLP	12	BP
GO:0002521	leukocyte differentiation	7/32	63/348	0.353017	0.936011	CASP8/CSF1/IFNG/IL6R/SOD1/TNFRSF9/VCAM1	7	BP
GO:0048522	positive regulation of cellular process	22/32	223/348	0.35542	0.936011	NGF/CASP8/CD244/CSF1/CXCL11/CXCL5/HGF/HSPB1/IFNG/IL10RB/IL13/IL20RA/IL6R/ITGAM/LYVE1/NOTCH1/REG1A/REG3A/SOD1/TNFSF14/TSLP/VCAM1	22	BP
GO:0051402	neuron apoptotic process	3/32	23/348	0.355878	0.936011	NGF/ITGAM/SOD1	3	BP
GO:0002250	adaptive immune response	6/32	53/348	0.356834	0.936011	CD244/IFNG/IL2RB/IL6R/NOTCH1/SLAMF7	6	BP
GO:0097530	granulocyte migration	5/32	43/348	0.359416	0.936011	CSF1/CXCL1/CXCL11/CXCL5/CXCL6	5	BP
GO:0001667	ameboidal-type cell migration	4/32	33/348	0.359857	0.936011	HSPB1/IFNG/NOTCH1/PRCP	4	BP
GO:0006909	phagocytosis	4/32	33/348	0.359857	0.936011	IFNG/IL2RB/ITGAM/SOD1	4	BP
GO:0007417	central nervous system development	4/32	33/348	0.359857	0.936011	IFNG/ITGAM/NOTCH1/PTPRS	4	BP
GO:0071222	cellular response to lipopolysaccharide	4/32	33/348	0.359857	0.936011	CXCL1/CXCL11/CXCL5/CXCL6	4	BP
GO:0051716	cellular response to stimulus	26/32	268/348	0.363988	0.936011	NGF/CASP8/CD244/CSF1/CXCL1/CXCL11/CXCL5/CXCL6/FCGR3B/HGF/HSPB1/IFNG/IL10RB/IL13/IL20RA/IL2RB/IL6R/ITGAM/NOTCH1/PRCP/PTPRS/REG1A/SOD1/TNFSF14/TSLP/VCAM1	26	BP
GO:0040017	positive regulation of locomotion	8/32	74/348	0.364349	0.936011	CSF1/HGF/HSPB1/IFNG/IL6R/LYVE1/NOTCH1/TNFSF14	8	BP
GO:0019220	regulation of phosphate metabolic process	10/32	95/348	0.366555	0.936011	NGF/CD244/CSF1/HGF/HSPB1/IFNG/IL13/IL6R/SOD1/TSLP	10	BP
GO:0051174	regulation of phosphorus metabolic process	10/32	95/348	0.366555	0.936011	NGF/CD244/CSF1/HGF/HSPB1/IFNG/IL13/IL6R/SOD1/TSLP	10	BP
GO:0042221	response to chemical	21/32	213/348	0.368155	0.936011	CASP8/CSF1/CXCL1/CXCL11/CXCL5/CXCL6/HGF/HSPB1/IFNG/IL10RB/IL13/IL2RB/IL6R/NOTCH1/PRCP/REG1A/REG3A/SOD1/TNFSF14/TSLP/VCAM1	21	BP
GO:0001932	regulation of protein phosphorylation	9/32	85/348	0.373582	0.936011	NGF/CSF1/HGF/HSPB1/IFNG/IL13/IL6R/SOD1/TSLP	9	BP
GO:0003012	muscle system process	2/32	14/348	0.374994	0.936011	NOTCH1/SOD1	2	BP
GO:0034504	protein localization to nucleus	2/32	14/348	0.374994	0.936011	IFNG/NOTCH1	2	BP
GO:0034614	cellular response to reactive oxygen species	2/32	14/348	0.374994	0.936011	HGF/SOD1	2	BP
GO:0042542	response to hydrogen peroxide	2/32	14/348	0.374994	0.936011	HGF/SOD1	2	BP
GO:0046890	regulation of lipid biosynthetic process	2/32	14/348	0.374994	0.936011	IFNG/SOD1	2	BP
GO:0048754	branching morphogenesis of an epithelial tube	2/32	14/348	0.374994	0.936011	CSF1/NOTCH1	2	BP
GO:0048762	mesenchymal cell differentiation	2/32	14/348	0.374994	0.936011	HGF/NOTCH1	2	BP
GO:0051668	localization within membrane	2/32	14/348	0.374994	0.936011	IFNG/ITGAM	2	BP
GO:0072657	protein localization to membrane	2/32	14/348	0.374994	0.936011	IFNG/ITGAM	2	BP
GO:0051093	negative regulation of developmental process	6/32	54/348	0.37515	0.936011	IFNG/IL13/NOTCH1/PTPRS/REG3A/SOD1	6	BP
GO:0009966	regulation of signal transduction	15/32	149/348	0.379937	0.936011	NGF/CASP8/CSF1/HGF/HSPB1/IFNG/IL10RB/IL20RA/IL6R/NOTCH1/PRCP/PTPRS/SOD1/TNFSF14/TSLP	15	BP
GO:0010467	gene expression	15/32	149/348	0.379937	0.936011	NGF/CASP8/CD244/CSF1/CXCL6/HGF/HSPB1/IFNG/IL13/IL6R/NOTCH1/PRCP/PTPRS/SOD1/TSLP	15	BP
GO:0032501	multicellular organismal process	25/32	258/348	0.381204	0.936011	NGF/CASP8/CD244/CSF1/CXCL1/CXCL6/HGF/HSPB1/IFNG/IL13/IL20RA/IL2RB/IL6R/ITGAM/NOTCH1/PRCP/PTPRS/REG3A/SLAMF7/SOD1/TREML2/TNFSF14/TNFRSF9/TSLP/VCAM1	25	BP
GO:0009719	response to endogenous stimulus	10/32	96/348	0.38129	0.936011	NGF/CSF1/HGF/HSPB1/NOTCH1/PRCP/REG1A/REG3A/SOD1/VCAM1	10	BP
GO:0002699	positive regulation of immune effector process	4/32	34/348	0.382565	0.936011	CD244/IFNG/IL13/ITGAM	4	BP
GO:1903530	regulation of secretion by cell	4/32	34/348	0.382565	0.936011	IFNG/IL13/ITGAM/NOTCH1	4	BP
GO:0002285	lymphocyte activation involved in immune response	3/32	24/348	0.382773	0.936011	CD244/IFNG/IL6R	3	BP
GO:0002690	positive regulation of leukocyte chemotaxis	3/32	24/348	0.382773	0.936011	CSF1/IL6R/TNFSF14	3	BP
GO:0043269	regulation of monoatomic ion transport	3/32	24/348	0.382773	0.936011	CXCL11/IFNG/IL13	3	BP
GO:0048568	embryonic organ development	3/32	24/348	0.382773	0.936011	CASP8/NOTCH1/SOD1	3	BP
GO:0009628	response to abiotic stimulus	7/32	65/348	0.387099	0.936011	CASP8/CSF1/IL13/NOTCH1/SOD1/TNFSF14/VCAM1	7	BP
GO:0050900	leukocyte migration	9/32	86/348	0.388966	0.936011	CSF1/CXCL1/CXCL11/CXCL5/CXCL6/IL6R/LYVE1/TNFSF14/VCAM1	9	BP
GO:0008284	positive regulation of cell population proliferation	10/32	97/348	0.39613	0.936011	CSF1/CXCL5/IFNG/IL13/IL6R/NOTCH1/REG1A/REG3A/TSLP/VCAM1	10	BP
GO:0051094	positive regulation of developmental process	10/32	97/348	0.39613	0.936011	NGF/CASP8/CSF1/HGF/HSPB1/IFNG/IL13/IL6R/NOTCH1/TNFSF14	10	BP
GO:0045087	innate immune response	8/32	76/348	0.396609	0.936011	CASP8/CD244/CSF1/IFNG/IL10RB/ITGAM/PTPRS/SLAMF7	8	BP
GO:0032943	mononuclear cell proliferation	5/32	45/348	0.399688	0.936011	CSF1/IL13/TNFSF14/TNFRSF9/VCAM1	5	BP
GO:0032103	positive regulation of response to external stimulus	7/32	66/348	0.404268	0.936011	CSF1/HSPB1/IFNG/IL6R/PTPRS/TNFSF14/TSLP	7	BP
GO:0031399	regulation of protein modification process	9/32	87/348	0.404439	0.936011	NGF/CSF1/HGF/HSPB1/IFNG/IL13/IL6R/SOD1/TSLP	9	BP
GO:0010035	response to inorganic substance	4/32	35/348	0.40525	0.936011	CASP8/HGF/SOD1/VCAM1	4	BP
GO:0050921	positive regulation of chemotaxis	4/32	35/348	0.40525	0.936011	CSF1/HSPB1/IL6R/TNFSF14	4	BP
GO:0071219	cellular response to molecule of bacterial origin	4/32	35/348	0.40525	0.936011	CXCL1/CXCL11/CXCL5/CXCL6	4	BP
GO:0098771	inorganic ion homeostasis	4/32	35/348	0.40525	0.936011	CXCL11/IFNG/IL13/SOD1	4	BP
GO:0048731	system development	15/32	151/348	0.406659	0.936011	NGF/CASP8/CSF1/CXCL1/HGF/HSPB1/IFNG/IL13/IL6R/ITGAM/NOTCH1/PRCP/PTPRS/SOD1/VCAM1	15	BP
GO:0002831	regulation of response to biotic stimulus	3/32	25/348	0.409488	0.936011	CASP8/CXCL6/PTPRS	3	BP
GO:0031329	regulation of cellular catabolic process	3/32	25/348	0.409488	0.936011	HGF/HSPB1/IFNG	3	BP
GO:0032870	cellular response to hormone stimulus	3/32	25/348	0.409488	0.936011	CSF1/NOTCH1/PRCP	3	BP
GO:0052548	regulation of endopeptidase activity	3/32	25/348	0.409488	0.936011	CASP8/HGF/TNFSF14	3	BP
GO:0055085	transmembrane transport	3/32	25/348	0.409488	0.936011	CXCL11/IFNG/IL13	3	BP
GO:0000122	negative regulation of transcription by RNA polymerase II	2/32	15/348	0.409599	0.936011	IFNG/NOTCH1	2	BP
GO:0001659	temperature homeostasis	2/32	15/348	0.409599	0.936011	IL13/NOTCH1	2	BP
GO:0002064	epithelial cell development	2/32	15/348	0.409599	0.936011	NOTCH1/PTPRS	2	BP
GO:0007568	aging	2/32	15/348	0.409599	0.936011	SOD1/VCAM1	2	BP
GO:0008217	regulation of blood pressure	2/32	15/348	0.409599	0.936011	PRCP/SOD1	2	BP
GO:0010634	positive regulation of epithelial cell migration	2/32	15/348	0.409599	0.936011	HSPB1/IFNG	2	BP
GO:0019637	organophosphate metabolic process	2/32	15/348	0.409599	0.936011	CD244/IFNG	2	BP
GO:0030316	osteoclast differentiation	2/32	15/348	0.409599	0.936011	CSF1/IFNG	2	BP
GO:0032787	monocarboxylic acid metabolic process	2/32	15/348	0.409599	0.936011	IDUA/IFNG	2	BP
GO:0033138	positive regulation of peptidyl-serine phosphorylation	2/32	15/348	0.409599	0.936011	NGF/IFNG	2	BP
GO:0043588	skin development	2/32	15/348	0.409599	0.936011	NOTCH1/REG3A	2	BP
GO:0045446	endothelial cell differentiation	2/32	15/348	0.409599	0.936011	NOTCH1/PTPRS	2	BP
GO:0048661	positive regulation of smooth muscle cell proliferation	2/32	15/348	0.409599	0.936011	IL13/IL6R	2	BP
GO:0050829	defense response to Gram-negative bacterium	2/32	15/348	0.409599	0.936011	CXCL6/IL6R	2	BP
GO:0060485	mesenchyme development	2/32	15/348	0.409599	0.936011	HGF/NOTCH1	2	BP
GO:0009892	negative regulation of metabolic process	10/32	98/348	0.411053	0.936011	NGF/HGF/HSPB1/IFNG/IL13/ITGAM/NOTCH1/PTPRS/SOD1/TNFSF14	10	BP
GO:0080134	regulation of response to stress	10/32	98/348	0.411053	0.936011	CASP8/CXCL6/HGF/HSPB1/IFNG/IL13/PTPRS/REG3A/SOD1/TSLP	10	BP
GO:0002696	positive regulation of leukocyte activation	6/32	56/348	0.411995	0.936011	IFNG/IL13/ITGAM/TNFSF14/TSLP/VCAM1	6	BP
GO:0016477	cell migration	14/32	141/348	0.41644	0.936011	CSF1/CXCL1/CXCL11/CXCL5/CXCL6/HGF/HSPB1/IFNG/IL6R/LYVE1/NOTCH1/PRCP/TNFSF14/VCAM1	14	BP
GO:0006793	phosphorus metabolic process	11/32	109/348	0.416754	0.936011	NGF/CD244/CSF1/HGF/HSPB1/IFNG/IL13/IL6R/PTPRS/SOD1/TSLP	11	BP
GO:0006796	phosphate-containing compound metabolic process	11/32	109/348	0.416754	0.936011	NGF/CD244/CSF1/HGF/HSPB1/IFNG/IL13/IL6R/PTPRS/SOD1/TSLP	11	BP
GO:0008104	protein localization	5/32	46/348	0.419843	0.936011	HSPB1/IFNG/IL13/ITGAM/NOTCH1	5	BP
GO:0010720	positive regulation of cell development	5/32	46/348	0.419843	0.936011	NGF/CASP8/CSF1/IFNG/NOTCH1	5	BP
GO:0070727	cellular macromolecule localization	5/32	46/348	0.419843	0.936011	HSPB1/IFNG/IL13/ITGAM/NOTCH1	5	BP
GO:0070848	response to growth factor	5/32	46/348	0.419843	0.936011	NGF/HGF/HSPB1/NOTCH1/VCAM1	5	BP
GO:0071363	cellular response to growth factor stimulus	5/32	46/348	0.419843	0.936011	NGF/HGF/HSPB1/NOTCH1/VCAM1	5	BP
GO:0050801	monoatomic ion homeostasis	4/32	36/348	0.427842	0.936011	CXCL11/IFNG/IL13/SOD1	4	BP
GO:0055080	monoatomic cation homeostasis	4/32	36/348	0.427842	0.936011	CXCL11/IFNG/IL13/SOD1	4	BP
GO:0055082	intracellular chemical homeostasis	4/32	36/348	0.427842	0.936011	CXCL11/IFNG/IL13/SOD1	4	BP
GO:1902105	regulation of leukocyte differentiation	4/32	36/348	0.427842	0.936011	CASP8/CSF1/IFNG/SOD1	4	BP
GO:0048870	cell motility	14/32	142/348	0.430157	0.936011	CSF1/CXCL1/CXCL11/CXCL5/CXCL6/HGF/HSPB1/IFNG/IL6R/LYVE1/NOTCH1/PRCP/TNFSF14/VCAM1	14	BP
GO:0002688	regulation of leukocyte chemotaxis	3/32	26/348	0.435918	0.936011	CSF1/IL6R/TNFSF14	3	BP
GO:0006979	response to oxidative stress	3/32	26/348	0.435918	0.936011	HGF/HSPB1/SOD1	3	BP
GO:0007507	heart development	3/32	26/348	0.435918	0.936011	CASP8/NOTCH1/VCAM1	3	BP
GO:0045861	negative regulation of proteolysis	3/32	26/348	0.435918	0.936011	NGF/HGF/TNFSF14	3	BP
GO:1901135	carbohydrate derivative metabolic process	3/32	26/348	0.435918	0.936011	IDUA/IFNG/LYVE1	3	BP
GO:0051172	negative regulation of nitrogen compound metabolic process	7/32	68/348	0.438703	0.936011	NGF/HGF/HSPB1/IFNG/ITGAM/NOTCH1/TNFSF14	7	BP
GO:0006996	organelle organization	5/32	47/348	0.439943	0.936011	CXCL1/HGF/NOTCH1/PTPRS/SOD1	5	BP
GO:0050793	regulation of developmental process	13/32	132/348	0.440146	0.936011	NGF/CASP8/CSF1/HGF/HSPB1/IFNG/IL13/IL6R/NOTCH1/PTPRS/REG3A/SOD1/TNFSF14	13	BP
GO:0048518	positive regulation of biological process	24/32	251/348	0.441007	0.936011	NGF/CASP8/CD244/CSF1/CXCL11/CXCL5/HGF/HSPB1/IFNG/IL10RB/IL13/IL20RA/IL2RB/IL6R/ITGAM/LYVE1/NOTCH1/PTPRS/REG1A/REG3A/SOD1/TNFSF14/TSLP/VCAM1	24	BP
GO:0002286	T cell activation involved in immune response	2/32	16/348	0.443335	0.936011	IFNG/IL6R	2	BP
GO:0003158	endothelium development	2/32	16/348	0.443335	0.936011	NOTCH1/PTPRS	2	BP
GO:0007276	gamete generation	2/32	16/348	0.443335	0.936011	NOTCH1/SOD1	2	BP
GO:0009306	protein secretion	2/32	16/348	0.443335	0.936011	IFNG/IL13	2	BP
GO:0010810	regulation of cell-substrate adhesion	2/32	16/348	0.443335	0.936011	CSF1/NOTCH1	2	BP
GO:0032760	positive regulation of tumor necrosis factor production	2/32	16/348	0.443335	0.936011	HSPB1/IFNG	2	BP
GO:0035592	establishment of protein localization to extracellular region	2/32	16/348	0.443335	0.936011	IFNG/IL13	2	BP
GO:0035710	CD4-positive, alpha-beta T cell activation	2/32	16/348	0.443335	0.936011	IFNG/IL6R	2	BP
GO:0043524	negative regulation of neuron apoptotic process	2/32	16/348	0.443335	0.936011	NGF/SOD1	2	BP
GO:0045580	regulation of T cell differentiation	2/32	16/348	0.443335	0.936011	IFNG/SOD1	2	BP
GO:0071692	protein localization to extracellular region	2/32	16/348	0.443335	0.936011	IFNG/IL13	2	BP
GO:1903557	positive regulation of tumor necrosis factor superfamily cytokine production	2/32	16/348	0.443335	0.936011	HSPB1/IFNG	2	BP
GO:0030097	hemopoiesis	8/32	79/348	0.445449	0.936011	CASP8/CSF1/IFNG/IL6R/NOTCH1/SOD1/TNFRSF9/VCAM1	8	BP
GO:0010646	regulation of cell communication	15/32	154/348	0.447416	0.936011	NGF/CASP8/CSF1/HGF/HSPB1/IFNG/IL10RB/IL20RA/IL6R/NOTCH1/PRCP/PTPRS/SOD1/TNFSF14/TSLP	15	BP
GO:0022603	regulation of anatomical structure morphogenesis	6/32	58/348	0.448861	0.936011	NGF/CSF1/HGF/HSPB1/NOTCH1/PTPRS	6	BP
GO:0050867	positive regulation of cell activation	6/32	58/348	0.448861	0.936011	IFNG/IL13/ITGAM/TNFSF14/TSLP/VCAM1	6	BP
GO:0051046	regulation of secretion	4/32	37/348	0.450276	0.936011	IFNG/IL13/ITGAM/NOTCH1	4	BP
GO:1901652	response to peptide	4/32	37/348	0.450276	0.936011	NOTCH1/REG1A/REG3A/VCAM1	4	BP
GO:1990266	neutrophil migration	4/32	37/348	0.450276	0.936011	CXCL1/CXCL11/CXCL5/CXCL6	4	BP
GO:0042325	regulation of phosphorylation	9/32	90/348	0.451157	0.936011	NGF/CSF1/HGF/HSPB1/IFNG/IL13/IL6R/SOD1/TSLP	9	BP
GO:0031323	regulation of cellular metabolic process	14/32	144/348	0.457764	0.936011	NGF/CD244/CSF1/HGF/HSPB1/IFNG/IL10RB/IL13/IL6R/ITGAM/NOTCH1/PRCP/SOD1/TSLP	14	BP
GO:0032102	negative regulation of response to external stimulus	5/32	48/348	0.459942	0.936011	HGF/IL13/NOTCH1/PTPRS/SOD1	5	BP
GO:0023051	regulation of signaling	15/32	155/348	0.461121	0.936011	NGF/CASP8/CSF1/HGF/HSPB1/IFNG/IL10RB/IL20RA/IL6R/NOTCH1/PRCP/PTPRS/SOD1/TNFSF14/TSLP	15	BP
GO:0007267	cell-cell signaling	8/32	80/348	0.461742	0.936011	CXCL11/CXCL5/CXCL6/HGF/IFNG/ITGAM/NOTCH1/PTPRS	8	BP
GO:0050865	regulation of cell activation	8/32	80/348	0.461742	0.936011	IFNG/IL13/ITGAM/SOD1/TNFSF14/TNFRSF9/TSLP/VCAM1	8	BP
GO:0032880	regulation of protein localization	3/32	27/348	0.461972	0.936011	IFNG/IL13/ITGAM	3	BP
GO:0051346	negative regulation of hydrolase activity	3/32	27/348	0.461972	0.936011	NGF/HGF/TNFSF14	3	BP
GO:0050789	regulation of biological process	29/32	307/348	0.462707	0.936011	NGF/CASP8/CD244/CSF1/CXCL1/CXCL11/CXCL5/CXCL6/FCGR3B/HGF/HSPB1/IFNG/IL10RB/IL13/IL20RA/IL2RB/IL6R/ITGAM/LYVE1/NOTCH1/PRCP/PTPRS/REG1A/REG3A/SOD1/TNFSF14/TNFRSF9/TSLP/VCAM1	29	BP
GO:0050896	response to stimulus	29/32	307/348	0.462707	0.936011	NGF/CASP8/CD244/CSF1/CXCL1/CXCL11/CXCL5/CXCL6/FCGR3B/HGF/HSPB1/IFNG/IL10RB/IL13/IL20RA/IL2RB/IL6R/ITGAM/LYVE1/NOTCH1/PRCP/PTPRS/REG1A/REG3A/SLAMF7/SOD1/TNFSF14/TSLP/VCAM1	29	BP
GO:0001568	blood vessel development	6/32	59/348	0.467208	0.936011	CASP8/HGF/HSPB1/IL6R/NOTCH1/PRCP	6	BP
GO:0009611	response to wounding	6/32	59/348	0.467208	0.936011	HSPB1/LYVE1/PRCP/PTPRS/REG3A/SOD1	6	BP
GO:0051249	regulation of lymphocyte activation	6/32	59/348	0.467208	0.936011	IFNG/IL13/SOD1/TNFSF14/TNFRSF9/VCAM1	6	BP
GO:0002687	positive regulation of leukocyte migration	4/32	38/348	0.472492	0.936011	CSF1/IL6R/LYVE1/TNFSF14	4	BP
GO:0019725	cellular homeostasis	4/32	38/348	0.472492	0.936011	CXCL11/IFNG/IL13/SOD1	4	BP
GO:1903706	regulation of hemopoiesis	4/32	38/348	0.472492	0.936011	CASP8/CSF1/IFNG/SOD1	4	BP
GO:1901701	cellular response to oxygen-containing compound	7/32	70/348	0.473059	0.936011	CXCL1/CXCL11/CXCL5/CXCL6/HGF/SOD1/VCAM1	7	BP
GO:0008610	lipid biosynthetic process	2/32	17/348	0.476069	0.936011	IFNG/SOD1	2	BP
GO:0010951	negative regulation of endopeptidase activity	2/32	17/348	0.476069	0.936011	HGF/TNFSF14	2	BP
GO:0045088	regulation of innate immune response	2/32	17/348	0.476069	0.936011	CASP8/PTPRS	2	BP
GO:2001234	negative regulation of apoptotic signaling pathway	2/32	17/348	0.476069	0.936011	HGF/HSPB1	2	BP
GO:0010629	negative regulation of gene expression	5/32	49/348	0.479796	0.936011	HGF/IFNG/IL13/NOTCH1/PTPRS	5	BP
GO:0018108	peptidyl-tyrosine phosphorylation	5/32	49/348	0.479796	0.936011	HGF/IFNG/IL13/IL6R/TSLP	5	BP
GO:0018212	peptidyl-tyrosine modification	5/32	49/348	0.479796	0.936011	HGF/IFNG/IL13/IL6R/TSLP	5	BP
GO:0050863	regulation of T cell activation	5/32	49/348	0.479796	0.936011	IFNG/SOD1/TNFSF14/TNFRSF9/VCAM1	5	BP
GO:0070661	leukocyte proliferation	5/32	49/348	0.479796	0.936011	CSF1/IL13/TNFSF14/TNFRSF9/VCAM1	5	BP
GO:0018193	peptidyl-amino acid modification	6/32	60/348	0.485451	0.936011	NGF/HGF/IFNG/IL13/IL6R/TSLP	6	BP
GO:0097529	myeloid leukocyte migration	6/32	60/348	0.485451	0.936011	CSF1/CXCL1/CXCL11/CXCL5/CXCL6/IL6R	6	BP
GO:0060341	regulation of cellular localization	3/32	28/348	0.487569	0.936011	IFNG/IL13/ITGAM	3	BP
GO:0048583	regulation of response to stimulus	20/32	211/348	0.48968	0.936011	NGF/CASP8/CSF1/CXCL6/FCGR3B/HGF/HSPB1/IFNG/IL10RB/IL13/IL20RA/IL6R/ITGAM/NOTCH1/PRCP/PTPRS/REG3A/SOD1/TNFSF14/TSLP	20	BP
GO:0072359	circulatory system development	7/32	71/348	0.490133	0.936011	CASP8/HGF/HSPB1/IL6R/NOTCH1/PRCP/VCAM1	7	BP
GO:0010562	positive regulation of phosphorus metabolic process	8/32	82/348	0.494193	0.936011	NGF/CD244/CSF1/HGF/IFNG/IL13/IL6R/TSLP	8	BP
GO:0045937	positive regulation of phosphate metabolic process	8/32	82/348	0.494193	0.936011	NGF/CD244/CSF1/HGF/IFNG/IL13/IL6R/TSLP	8	BP
GO:0030334	regulation of cell migration	9/32	93/348	0.497836	0.936011	CSF1/HGF/HSPB1/IFNG/IL6R/LYVE1/NOTCH1/PRCP/TNFSF14	9	BP
GO:2000145	regulation of cell motility	9/32	93/348	0.497836	0.936011	CSF1/HGF/HSPB1/IFNG/IL6R/LYVE1/NOTCH1/PRCP/TNFSF14	9	BP
GO:0008285	negative regulation of cell population proliferation	5/32	50/348	0.499463	0.936011	NGF/CXCL1/IFNG/NOTCH1/TNFRSF9	5	BP
GO:0051248	negative regulation of protein metabolic process	5/32	50/348	0.499463	0.936011	NGF/HGF/HSPB1/IFNG/TNFSF14	5	BP
GO:0050776	regulation of immune response	6/32	61/348	0.503555	0.936011	CASP8/FCGR3B/IFNG/IL13/ITGAM/PTPRS	6	BP
GO:0065007	biological regulation	29/32	309/348	0.505567	0.936011	NGF/CASP8/CD244/CSF1/CXCL1/CXCL11/CXCL5/CXCL6/FCGR3B/HGF/HSPB1/IFNG/IL10RB/IL13/IL20RA/IL2RB/IL6R/ITGAM/LYVE1/NOTCH1/PRCP/PTPRS/REG1A/REG3A/SOD1/TNFSF14/TNFRSF9/TSLP/VCAM1	29	BP
GO:0000302	response to reactive oxygen species	2/32	18/348	0.507696	0.936011	HGF/SOD1	2	BP
GO:0001558	regulation of cell growth	2/32	18/348	0.507696	0.936011	NGF/PTPRS	2	BP
GO:0008202	steroid metabolic process	2/32	18/348	0.507696	0.936011	IFNG/SOD1	2	BP
GO:0009792	embryo development ending in birth or egg hatching	2/32	18/348	0.507696	0.936011	CASP8/NOTCH1	2	BP
GO:0019752	carboxylic acid metabolic process	2/32	18/348	0.507696	0.936011	IDUA/IFNG	2	BP
GO:0033365	protein localization to organelle	2/32	18/348	0.507696	0.936011	IFNG/NOTCH1	2	BP
GO:0043009	chordate embryonic development	2/32	18/348	0.507696	0.936011	CASP8/NOTCH1	2	BP
GO:0045862	positive regulation of proteolysis	2/32	18/348	0.507696	0.936011	CASP8/IFNG	2	BP
GO:0048598	embryonic morphogenesis	2/32	18/348	0.507696	0.936011	NOTCH1/SOD1	2	BP
GO:0051924	regulation of calcium ion transport	2/32	18/348	0.507696	0.936011	CXCL11/IL13	2	BP
GO:0044281	small molecule metabolic process	4/32	40/348	0.516049	0.936011	CD244/IDUA/IFNG/SOD1	4	BP
GO:0001525	angiogenesis	5/32	51/348	0.518903	0.936011	CASP8/HGF/HSPB1/NOTCH1/PRCP	5	BP
GO:0002697	regulation of immune effector process	5/32	51/348	0.518903	0.936011	CD244/CXCL6/IFNG/IL13/ITGAM	5	BP
GO:0001944	vasculature development	6/32	62/348	0.521489	0.936011	CASP8/HGF/HSPB1/IL6R/NOTCH1/PRCP	6	BP
GO:0051050	positive regulation of transport	6/32	62/348	0.521489	0.936011	CXCL11/IFNG/IL13/IL2RB/ITGAM/SOD1	6	BP
GO:0009056	catabolic process	7/32	73/348	0.523932	0.936011	CASP8/HGF/HSPB1/IDUA/IFNG/LYVE1/NOTCH1	7	BP
GO:0035295	tube development	7/32	73/348	0.523932	0.936011	CASP8/CSF1/HGF/HSPB1/IL13/NOTCH1/PRCP	7	BP
GO:0051641	cellular localization	7/32	73/348	0.523932	0.936011	CXCL11/HSPB1/IFNG/IL13/ITGAM/NOTCH1/SOD1	7	BP
GO:0006468	protein phosphorylation	9/32	95/348	0.528639	0.936011	NGF/CSF1/HGF/HSPB1/IFNG/IL13/IL6R/SOD1/TSLP	9	BP
GO:0016310	phosphorylation	9/32	95/348	0.528639	0.936011	NGF/CSF1/HGF/HSPB1/IFNG/IL13/IL6R/SOD1/TSLP	9	BP
GO:0002573	myeloid leukocyte differentiation	3/32	30/348	0.537113	0.936011	CASP8/CSF1/IFNG	3	BP
GO:0044057	regulation of system process	3/32	30/348	0.537113	0.936011	HGF/NOTCH1/SOD1	3	BP
GO:0044087	regulation of cellular component biogenesis	3/32	30/348	0.537113	0.936011	IFNG/NOTCH1/PTPRS	3	BP
GO:1902107	positive regulation of leukocyte differentiation	3/32	30/348	0.537113	0.936011	CASP8/CSF1/IFNG	3	BP
GO:1903708	positive regulation of hemopoiesis	3/32	30/348	0.537113	0.936011	CASP8/CSF1/IFNG	3	BP
GO:0048878	chemical homeostasis	5/32	52/348	0.53808	0.936011	CXCL11/IFNG/IL13/PRCP/SOD1	5	BP
GO:0001822	kidney development	2/32	19/348	0.53814	0.936011	IL6R/NOTCH1	2	BP
GO:0016049	cell growth	2/32	19/348	0.53814	0.936011	NGF/PTPRS	2	BP
GO:0019953	sexual reproduction	2/32	19/348	0.53814	0.936011	NOTCH1/SOD1	2	BP
GO:0046631	alpha-beta T cell activation	2/32	19/348	0.53814	0.936011	IFNG/IL6R	2	BP
GO:0050808	synapse organization	2/32	19/348	0.53814	0.936011	ITGAM/PTPRS	2	BP
GO:0051235	maintenance of location	2/32	19/348	0.53814	0.936011	CXCL11/IL13	2	BP
GO:0060562	epithelial tube morphogenesis	2/32	19/348	0.53814	0.936011	CSF1/NOTCH1	2	BP
GO:0061024	membrane organization	2/32	19/348	0.53814	0.936011	ITGAM/SOD1	2	BP
GO:0071677	positive regulation of mononuclear cell migration	2/32	19/348	0.53814	0.936011	CSF1/TNFSF14	2	BP
GO:0072001	renal system development	2/32	19/348	0.53814	0.936011	IL6R/NOTCH1	2	BP
GO:0001934	positive regulation of protein phosphorylation	7/32	74/348	0.540605	0.936011	NGF/CSF1/HGF/IFNG/IL13/IL6R/TSLP	7	BP
GO:0016192	vesicle-mediated transport	7/32	74/348	0.540605	0.936011	IFNG/IL13/IL2RB/ITGAM/LYVE1/NOTCH1/SOD1	7	BP
GO:0009653	anatomical structure morphogenesis	11/32	118/348	0.547718	0.936011	NGF/CASP8/CSF1/HGF/HSPB1/LYVE1/NOTCH1/PRCP/PTPRS/SOD1/TNFSF14	11	BP
GO:0035239	tube morphogenesis	6/32	64/348	0.556728	0.936011	CASP8/CSF1/HGF/HSPB1/NOTCH1/PRCP	6	BP
GO:0010243	response to organonitrogen compound	5/32	53/348	0.556959	0.936011	NOTCH1/REG1A/REG3A/SOD1/VCAM1	5	BP
GO:0050727	regulation of inflammatory response	5/32	53/348	0.556959	0.936011	HGF/IFNG/IL13/SOD1/TSLP	5	BP
GO:0032944	regulation of mononuclear cell proliferation	4/32	42/348	0.558123	0.936011	CSF1/IL13/TNFRSF9/VCAM1	4	BP
GO:0040012	regulation of locomotion	9/32	97/348	0.558993	0.936011	CSF1/HGF/HSPB1/IFNG/IL6R/LYVE1/NOTCH1/PRCP/TNFSF14	9	BP
GO:0007275	multicellular organism development	16/32	173/348	0.559923	0.936011	NGF/CASP8/CSF1/CXCL1/HGF/HSPB1/IFNG/IL13/IL6R/ITGAM/NOTCH1/PRCP/PTPRS/REG3A/SOD1/VCAM1	16	BP
GO:0036211	protein modification process	10/32	108/348	0.560373	0.936011	NGF/CSF1/HGF/HSPB1/IFNG/IL13/IL6R/PTPRS/SOD1/TSLP	10	BP
GO:0043412	macromolecule modification	10/32	108/348	0.560373	0.936011	NGF/CSF1/HGF/HSPB1/IFNG/IL13/IL6R/PTPRS/SOD1/TSLP	10	BP
GO:0002009	morphogenesis of an epithelium	3/32	31/348	0.560946	0.936011	CSF1/HGF/NOTCH1	3	BP
GO:0009894	regulation of catabolic process	3/32	31/348	0.560946	0.936011	HGF/HSPB1/IFNG	3	BP
GO:0032946	positive regulation of mononuclear cell proliferation	3/32	31/348	0.560946	0.936011	CSF1/IL13/VCAM1	3	BP
GO:0051129	negative regulation of cellular component organization	3/32	31/348	0.560946	0.936011	HGF/NOTCH1/PTPRS	3	BP
GO:0009967	positive regulation of signal transduction	11/32	119/348	0.561991	0.936011	NGF/CASP8/CSF1/HGF/IL10RB/IL20RA/IL6R/NOTCH1/SOD1/TNFSF14/TSLP	11	BP
GO:1901564	organonitrogen compound metabolic process	18/32	195/348	0.566239	0.936011	NGF/CASP8/CSF1/HGF/HSPB1/IDUA/IFNG/IL13/IL6R/ITGAM/LYVE1/NOTCH1/PRCP/PTPRS/SOD1/TNFSF14/TSLP/VCAM1	18	BP
GO:0006082	organic acid metabolic process	2/32	20/348	0.567345	0.936011	IDUA/IFNG	2	BP
GO:0006518	peptide metabolic process	2/32	20/348	0.567345	0.936011	HSPB1/IFNG	2	BP
GO:0010721	negative regulation of cell development	2/32	20/348	0.567345	0.936011	NOTCH1/PTPRS	2	BP
GO:0042692	muscle cell differentiation	2/32	20/348	0.567345	0.936011	NOTCH1/TNFSF14	2	BP
GO:0043122	regulation of I-kappaB kinase/NF-kappaB signaling	2/32	20/348	0.567345	0.936011	CASP8/HSPB1	2	BP
GO:0043436	oxoacid metabolic process	2/32	20/348	0.567345	0.936011	IDUA/IFNG	2	BP
GO:0031401	positive regulation of protein modification process	7/32	76/348	0.573375	0.936011	NGF/CSF1/HGF/IFNG/IL13/IL6R/TSLP	7	BP
GO:0044237	cellular metabolic process	16/32	174/348	0.573427	0.936011	NGF/CD244/CSF1/HGF/HSPB1/IDUA/IFNG/IL10RB/IL13/IL6R/ITGAM/NOTCH1/PRCP/PTPRS/SOD1/TSLP	16	BP
GO:0009968	negative regulation of signal transduction	5/32	54/348	0.575511	0.936011	CASP8/HGF/HSPB1/NOTCH1/PTPRS	5	BP
GO:1901698	response to nitrogen compound	5/32	54/348	0.575511	0.936011	NOTCH1/REG1A/REG3A/SOD1/VCAM1	5	BP
GO:0009887	animal organ morphogenesis	4/32	43/348	0.578504	0.936011	CSF1/HGF/NOTCH1/SOD1	4	BP
GO:0046651	lymphocyte proliferation	4/32	43/348	0.578504	0.936011	IL13/TNFSF14/TNFRSF9/VCAM1	4	BP
GO:0050778	positive regulation of immune response	4/32	43/348	0.578504	0.936011	IFNG/IL13/ITGAM/PTPRS	4	BP
GO:0048856	anatomical structure development	19/32	207/348	0.58356	0.936011	NGF/CASP8/CSF1/CXCL1/HGF/HSPB1/IFNG/IL13/IL6R/ITGAM/LYVE1/NOTCH1/PRCP/PTPRS/REG3A/SOD1/TNFSF14/TNFRSF9/VCAM1	19	BP
GO:0002703	regulation of leukocyte mediated immunity	3/32	32/348	0.584092	0.936011	CXCL6/IL13/ITGAM	3	BP
GO:0030001	metal ion transport	3/32	32/348	0.584092	0.936011	CXCL11/IFNG/IL13	3	BP
GO:0050877	nervous system process	3/32	32/348	0.584092	0.936011	NGF/HGF/SOD1	3	BP
GO:0070665	positive regulation of leukocyte proliferation	3/32	32/348	0.584092	0.936011	CSF1/IL13/VCAM1	3	BP
GO:0010605	negative regulation of macromolecule metabolic process	8/32	88/348	0.588764	0.936011	NGF/HGF/HSPB1/IFNG/IL13/NOTCH1/PTPRS/TNFSF14	8	BP
GO:0009725	response to hormone	5/32	55/348	0.593707	0.936011	CSF1/NOTCH1/PRCP/REG1A/REG3A	5	BP
GO:0048514	blood vessel morphogenesis	5/32	55/348	0.593707	0.936011	CASP8/HGF/HSPB1/NOTCH1/PRCP	5	BP
GO:0002702	positive regulation of production of molecular mediator of immune response	2/32	21/348	0.595274	0.936011	CD244/IL13	2	BP
GO:0007249	I-kappaB kinase/NF-kappaB signaling	2/32	21/348	0.595274	0.936011	CASP8/HSPB1	2	BP
GO:0045123	cellular extravasation	2/32	21/348	0.595274	0.936011	LYVE1/VCAM1	2	BP
GO:0045619	regulation of lymphocyte differentiation	2/32	21/348	0.595274	0.936011	IFNG/SOD1	2	BP
GO:0048608	reproductive structure development	2/32	21/348	0.595274	0.936011	NOTCH1/SOD1	2	BP
GO:0061458	reproductive system development	2/32	21/348	0.595274	0.936011	NOTCH1/SOD1	2	BP
GO:0071675	regulation of mononuclear cell migration	2/32	21/348	0.595274	0.936011	CSF1/TNFSF14	2	BP
GO:0032940	secretion by cell	4/32	44/348	0.598401	0.936011	IFNG/IL13/ITGAM/NOTCH1	4	BP
GO:0070663	regulation of leukocyte proliferation	4/32	44/348	0.598401	0.936011	CSF1/IL13/TNFRSF9/VCAM1	4	BP
GO:0071396	cellular response to lipid	4/32	44/348	0.598401	0.936011	CXCL1/CXCL11/CXCL5/CXCL6	4	BP
GO:0140352	export from cell	4/32	44/348	0.598401	0.936011	IFNG/IL13/ITGAM/NOTCH1	4	BP
GO:0010647	positive regulation of cell communication	11/32	122/348	0.604028	0.936011	NGF/CASP8/CSF1/HGF/IL10RB/IL20RA/IL6R/NOTCH1/SOD1/TNFSF14/TSLP	11	BP
GO:0023056	positive regulation of signaling	11/32	122/348	0.604028	0.936011	NGF/CASP8/CSF1/HGF/IL10RB/IL20RA/IL6R/NOTCH1/SOD1/TNFSF14/TSLP	11	BP
GO:0035556	intracellular signal transduction	11/32	122/348	0.604028	0.936011	NGF/CASP8/CSF1/CXCL1/HGF/HSPB1/IL20RA/NOTCH1/SOD1/TNFSF14/VCAM1	11	BP
GO:0048513	animal organ development	11/32	122/348	0.604028	0.936011	CASP8/CSF1/HGF/IL13/IL6R/ITGAM/NOTCH1/PTPRS/REG3A/SOD1/VCAM1	11	BP
GO:0065009	regulation of molecular function	12/32	133/348	0.605083	0.936011	NGF/CASP8/CSF1/HGF/HSPB1/IFNG/IL13/IL6R/ITGAM/NOTCH1/SOD1/TNFSF14	12	BP
GO:0006812	monoatomic cation transport	3/32	33/348	0.606516	0.936011	CXCL11/IFNG/IL13	3	BP
GO:0007166	cell surface receptor signaling pathway	18/32	198/348	0.606756	0.936011	NGF/CASP8/CSF1/CXCL1/CXCL11/CXCL5/CXCL6/FCGR3B/HGF/HSPB1/IFNG/IL10RB/IL13/IL2RB/IL6R/ITGAM/NOTCH1/TSLP	18	BP
GO:0019222	regulation of metabolic process	18/32	198/348	0.606756	0.936011	NGF/CASP8/CD244/CSF1/CXCL6/HGF/HSPB1/IFNG/IL10RB/IL13/IL6R/ITGAM/NOTCH1/PRCP/PTPRS/SOD1/TNFSF14/TSLP	18	BP
GO:0048519	negative regulation of biological process	18/32	198/348	0.606756	0.936011	NGF/CASP8/CSF1/CXCL1/CXCL11/HGF/HSPB1/IFNG/IL13/IL2RB/ITGAM/NOTCH1/PTPRS/REG3A/SOD1/TNFSF14/TNFRSF9/TSLP	18	BP
GO:0030154	cell differentiation	15/32	166/348	0.610696	0.936011	NGF/CASP8/CSF1/HGF/IFNG/IL13/IL6R/ITGAM/NOTCH1/PTPRS/REG3A/SOD1/TNFSF14/TNFRSF9/VCAM1	15	BP
GO:0048869	cellular developmental process	15/32	166/348	0.610696	0.936011	NGF/CASP8/CSF1/HGF/IFNG/IL13/IL6R/ITGAM/NOTCH1/PTPRS/REG3A/SOD1/TNFSF14/TNFRSF9/VCAM1	15	BP
GO:0031324	negative regulation of cellular metabolic process	5/32	56/348	0.611522	0.936011	HGF/HSPB1/IFNG/ITGAM/NOTCH1	5	BP
GO:0033554	cellular response to stress	5/32	56/348	0.611522	0.936011	HGF/HSPB1/NOTCH1/PTPRS/SOD1	5	BP
GO:1901575	organic substance catabolic process	5/32	56/348	0.611522	0.936011	CASP8/IDUA/IFNG/LYVE1/NOTCH1	5	BP
GO:0098609	cell-cell adhesion	8/32	90/348	0.618796	0.936011	HSPB1/IFNG/ITGAM/NOTCH1/PTPRS/REG3A/TNFSF14/VCAM1	8	BP
GO:0042327	positive regulation of phosphorylation	7/32	79/348	0.620763	0.936011	NGF/CSF1/HGF/IFNG/IL13/IL6R/TSLP	7	BP
GO:0009893	positive regulation of metabolic process	14/32	156/348	0.621596	0.936011	NGF/CASP8/CD244/CSF1/HGF/HSPB1/IFNG/IL10RB/IL13/IL6R/ITGAM/NOTCH1/SOD1/TSLP	14	BP
GO:0006816	calcium ion transport	2/32	22/348	0.62191	0.936011	CXCL11/IL13	2	BP
GO:0019216	regulation of lipid metabolic process	2/32	22/348	0.62191	0.936011	IFNG/SOD1	2	BP
GO:0043603	amide metabolic process	2/32	22/348	0.62191	0.936011	HSPB1/IFNG	2	BP
GO:0045892	negative regulation of DNA-templated transcription	2/32	22/348	0.62191	0.936011	IFNG/NOTCH1	2	BP
GO:1902679	negative regulation of RNA biosynthetic process	2/32	22/348	0.62191	0.936011	IFNG/NOTCH1	2	BP
GO:1903034	regulation of response to wounding	2/32	22/348	0.62191	0.936011	PTPRS/REG3A	2	BP
GO:1903507	negative regulation of nucleic acid-templated transcription	2/32	22/348	0.62191	0.936011	IFNG/NOTCH1	2	BP
GO:0001885	endothelial cell development	1/32	10/348	0.62392	0.936011	PTPRS	1	BP
GO:0001952	regulation of cell-matrix adhesion	1/32	10/348	0.62392	0.936011	CSF1	1	BP
GO:0002260	lymphocyte homeostasis	1/32	10/348	0.62392	0.936011	TNFSF14	1	BP
GO:0002437	inflammatory response to antigenic stimulus	1/32	10/348	0.62392	0.936011	NOTCH1	1	BP
GO:0007517	muscle organ development	1/32	10/348	0.62392	0.936011	NOTCH1	1	BP
GO:0010608	post-transcriptional regulation of gene expression	1/32	10/348	0.62392	0.936011	HSPB1	1	BP
GO:0010811	positive regulation of cell-substrate adhesion	1/32	10/348	0.62392	0.936011	CSF1	1	BP
GO:0014013	regulation of gliogenesis	1/32	10/348	0.62392	0.936011	NOTCH1	1	BP
GO:0030509	BMP signaling pathway	1/32	10/348	0.62392	0.936011	NOTCH1	1	BP
GO:0031214	biomineral tissue development	1/32	10/348	0.62392	0.936011	NOTCH1	1	BP
GO:0031668	cellular response to extracellular stimulus	1/32	10/348	0.62392	0.936011	VCAM1	1	BP
GO:0032735	positive regulation of interleukin-12 production	1/32	10/348	0.62392	0.936011	IFNG	1	BP
GO:0034109	homotypic cell-cell adhesion	1/32	10/348	0.62392	0.936011	HSPB1	1	BP
GO:0035150	regulation of tube size	1/32	10/348	0.62392	0.936011	SOD1	1	BP
GO:0035296	regulation of tube diameter	1/32	10/348	0.62392	0.936011	SOD1	1	BP
GO:0046849	bone remodeling	1/32	10/348	0.62392	0.936011	IL20RA	1	BP
GO:0048246	macrophage chemotaxis	1/32	10/348	0.62392	0.936011	CSF1	1	BP
GO:0048863	stem cell differentiation	1/32	10/348	0.62392	0.936011	NOTCH1	1	BP
GO:0050901	leukocyte tethering or rolling	1/32	10/348	0.62392	0.936011	VCAM1	1	BP
GO:0071622	regulation of granulocyte chemotaxis	1/32	10/348	0.62392	0.936011	CSF1	1	BP
GO:0071772	response to BMP	1/32	10/348	0.62392	0.936011	NOTCH1	1	BP
GO:0071773	cellular response to BMP stimulus	1/32	10/348	0.62392	0.936011	NOTCH1	1	BP
GO:0097746	blood vessel diameter maintenance	1/32	10/348	0.62392	0.936011	SOD1	1	BP
GO:1904036	negative regulation of epithelial cell apoptotic process	1/32	10/348	0.62392	0.936011	IL13	1	BP
GO:1904645	response to amyloid-beta	1/32	10/348	0.62392	0.936011	VCAM1	1	BP
GO:1990778	protein localization to cell periphery	1/32	10/348	0.62392	0.936011	IFNG	1	BP
GO:2000112	regulation of cellular macromolecule biosynthetic process	1/32	10/348	0.62392	0.936011	HSPB1	1	BP
GO:2000401	regulation of lymphocyte migration	1/32	10/348	0.62392	0.936011	TNFSF14	1	BP
GO:0006811	monoatomic ion transport	3/32	34/348	0.628188	0.936011	CXCL11/IFNG/IL13	3	BP
GO:0009890	negative regulation of biosynthetic process	3/32	34/348	0.628188	0.936011	IFNG/NOTCH1/SOD1	3	BP
GO:0031349	positive regulation of defense response	3/32	34/348	0.628188	0.936011	IFNG/PTPRS/TSLP	3	BP
GO:0042098	T cell proliferation	3/32	34/348	0.628188	0.936011	TNFSF14/TNFRSF9/VCAM1	3	BP
GO:0048729	tissue morphogenesis	3/32	34/348	0.628188	0.936011	CSF1/HGF/NOTCH1	3	BP
GO:0002685	regulation of leukocyte migration	4/32	46/348	0.63664	0.936011	CSF1/IL6R/LYVE1/TNFSF14	4	BP
GO:0044248	cellular catabolic process	4/32	46/348	0.63664	0.936011	HGF/HSPB1/IDUA/IFNG	4	BP
GO:0051336	regulation of hydrolase activity	6/32	69/348	0.639971	0.936011	NGF/CASP8/HGF/IFNG/SOD1/TNFSF14	6	BP
GO:0051246	regulation of protein metabolic process	11/32	125/348	0.64458	0.936011	NGF/CASP8/CSF1/HGF/HSPB1/IFNG/IL13/IL6R/SOD1/TNFSF14/TSLP	11	BP
GO:0010648	negative regulation of cell communication	5/32	58/348	0.645921	0.936011	CASP8/HGF/HSPB1/NOTCH1/PTPRS	5	BP
GO:0006874	intracellular calcium ion homeostasis	2/32	23/348	0.647247	0.936011	CXCL11/IL13	2	BP
GO:0050679	positive regulation of epithelial cell proliferation	2/32	23/348	0.647247	0.936011	NOTCH1/REG3A	2	BP
GO:0030099	myeloid cell differentiation	3/32	35/348	0.649089	0.936011	CASP8/CSF1/IFNG	3	BP
GO:0071674	mononuclear cell migration	4/32	47/348	0.654937	0.936011	CSF1/CXCL11/IL6R/TNFSF14	4	BP
GO:0048646	anatomical structure formation involved in morphogenesis	6/32	70/348	0.655619	0.936011	CASP8/HGF/HSPB1/NOTCH1/PRCP/TNFSF14	6	BP
GO:0000278	mitotic cell cycle	1/32	11/348	0.659525	0.936011	HGF	1	BP
GO:0002040	sprouting angiogenesis	1/32	11/348	0.659525	0.936011	NOTCH1	1	BP
GO:0003073	regulation of systemic arterial blood pressure	1/32	11/348	0.659525	0.936011	PRCP	1	BP
GO:0007219	Notch signaling pathway	1/32	11/348	0.659525	0.936011	NOTCH1	1	BP
GO:0007611	learning or memory	1/32	11/348	0.659525	0.936011	NGF	1	BP
GO:0010595	positive regulation of endothelial cell migration	1/32	11/348	0.659525	0.936011	HSPB1	1	BP
GO:0010952	positive regulation of peptidase activity	1/32	11/348	0.659525	0.936011	CASP8	1	BP
GO:0030111	regulation of Wnt signaling pathway	1/32	11/348	0.659525	0.936011	NOTCH1	1	BP
GO:0031295	T cell costimulation	1/32	11/348	0.659525	0.936011	TNFSF14	1	BP
GO:0031330	negative regulation of cellular catabolic process	1/32	11/348	0.659525	0.936011	HGF	1	BP
GO:0032729	positive regulation of type II interferon production	1/32	11/348	0.659525	0.936011	CD244	1	BP
GO:0032757	positive regulation of interleukin-8 production	1/32	11/348	0.659525	0.936011	CD244	1	BP
GO:0033209	tumor necrosis factor-mediated signaling pathway	1/32	11/348	0.659525	0.936011	CASP8	1	BP
GO:0034645	cellular macromolecule biosynthetic process	1/32	11/348	0.659525	0.936011	HSPB1	1	BP
GO:0038061	NIK/NF-kappaB signaling	1/32	11/348	0.659525	0.936011	TNFSF14	1	BP
GO:0051702	biological process involved in interaction with symbiont	1/32	11/348	0.659525	0.936011	CXCL6	1	BP
GO:0060828	regulation of canonical Wnt signaling pathway	1/32	11/348	0.659525	0.936011	NOTCH1	1	BP
GO:0090100	positive regulation of transmembrane receptor protein serine/threonine kinase signaling pathway	1/32	11/348	0.659525	0.936011	NOTCH1	1	BP
GO:1901888	regulation of cell junction assembly	1/32	11/348	0.659525	0.936011	PTPRS	1	BP
GO:1903053	regulation of extracellular matrix organization	1/32	11/348	0.659525	0.936011	NOTCH1	1	BP
GO:1905517	macrophage migration	1/32	11/348	0.659525	0.936011	CSF1	1	BP
GO:0080090	regulation of primary metabolic process	14/32	159/348	0.660154	0.936011	NGF/CASP8/CD244/CSF1/HGF/HSPB1/IFNG/IL13/IL6R/ITGAM/NOTCH1/SOD1/TNFSF14/TSLP	14	BP
GO:0032502	developmental process	19/32	213/348	0.663671	0.936011	NGF/CASP8/CSF1/CXCL1/HGF/HSPB1/IFNG/IL13/IL6R/ITGAM/LYVE1/NOTCH1/PRCP/PTPRS/REG3A/SOD1/TNFSF14/TNFRSF9/VCAM1	19	BP
GO:0009790	embryo development	3/32	36/348	0.669202	0.936011	CASP8/NOTCH1/SOD1	3	BP
GO:0045860	positive regulation of protein kinase activity	3/32	36/348	0.669202	0.936011	CSF1/IFNG/IL6R	3	BP
GO:0045766	positive regulation of angiogenesis	2/32	24/348	0.67129	0.936011	HGF/HSPB1	2	BP
GO:0051253	negative regulation of RNA metabolic process	2/32	24/348	0.67129	0.936011	IFNG/NOTCH1	2	BP
GO:0071407	cellular response to organic cyclic compound	2/32	24/348	0.67129	0.936011	CASP8/SOD1	2	BP
GO:1904018	positive regulation of vasculature development	2/32	24/348	0.67129	0.936011	HGF/HSPB1	2	BP
GO:0051130	positive regulation of cellular component organization	4/32	48/348	0.672664	0.936011	NGF/HGF/IFNG/TNFSF14	4	BP
GO:0051251	positive regulation of lymphocyte activation	4/32	48/348	0.672664	0.936011	IFNG/IL13/TNFSF14/VCAM1	4	BP
GO:0051247	positive regulation of protein metabolic process	8/32	94/348	0.675794	0.936011	NGF/CASP8/CSF1/HGF/IFNG/IL13/IL6R/TSLP	8	BP
GO:1902533	positive regulation of intracellular signal transduction	8/32	94/348	0.675794	0.936011	NGF/CASP8/CSF1/HGF/IL20RA/NOTCH1/SOD1/TNFSF14	8	BP
GO:0023057	negative regulation of signaling	5/32	60/348	0.678562	0.936011	CASP8/HGF/HSPB1/NOTCH1/PTPRS	5	BP
GO:0048468	cell development	11/32	128/348	0.683289	0.936011	NGF/CASP8/CSF1/HGF/IFNG/IL6R/NOTCH1/PTPRS/SOD1/TNFRSF9/VCAM1	11	BP
GO:1902531	regulation of intracellular signal transduction	9/32	106/348	0.686233	0.936011	NGF/CASP8/CSF1/HGF/HSPB1/IL20RA/NOTCH1/SOD1/TNFSF14	9	BP
GO:0014070	response to organic cyclic compound	4/32	49/348	0.689807	0.936011	CASP8/CSF1/NOTCH1/SOD1	4	BP
GO:0046903	secretion	4/32	49/348	0.689807	0.936011	IFNG/IL13/ITGAM/NOTCH1	4	BP
GO:0002639	positive regulation of immunoglobulin production	1/32	12/348	0.691855	0.936011	IL13	1	BP
GO:0002757	immune response-activating signaling pathway	1/32	12/348	0.691855	0.936011	PTPRS	1	BP
GO:0007411	axon guidance	1/32	12/348	0.691855	0.936011	NOTCH1	1	BP
GO:0008585	female gonad development	1/32	12/348	0.691855	0.936011	SOD1	1	BP
GO:0009100	glycoprotein metabolic process	1/32	12/348	0.691855	0.936011	IDUA	1	BP
GO:0016055	Wnt signaling pathway	1/32	12/348	0.691855	0.936011	NOTCH1	1	BP
GO:0019722	calcium-mediated signaling	1/32	12/348	0.691855	0.936011	VCAM1	1	BP
GO:0030183	B cell differentiation	1/32	12/348	0.691855	0.936011	VCAM1	1	BP
GO:0031294	lymphocyte costimulation	1/32	12/348	0.691855	0.936011	TNFSF14	1	BP
GO:0032637	interleukin-8 production	1/32	12/348	0.691855	0.936011	CD244	1	BP
GO:0032677	regulation of interleukin-8 production	1/32	12/348	0.691855	0.936011	CD244	1	BP
GO:0044265	cellular macromolecule catabolic process	1/32	12/348	0.691855	0.936011	IDUA	1	BP
GO:0046545	development of primary female sexual characteristics	1/32	12/348	0.691855	0.936011	SOD1	1	BP
GO:0050804	modulation of chemical synaptic transmission	1/32	12/348	0.691855	0.936011	PTPRS	1	BP
GO:0050871	positive regulation of B cell activation	1/32	12/348	0.691855	0.936011	IL13	1	BP
GO:0051054	positive regulation of DNA metabolic process	1/32	12/348	0.691855	0.936011	HGF	1	BP
GO:0060070	canonical Wnt signaling pathway	1/32	12/348	0.691855	0.936011	NOTCH1	1	BP
GO:0061756	leukocyte adhesion to vascular endothelial cell	1/32	12/348	0.691855	0.936011	VCAM1	1	BP
GO:0097485	neuron projection guidance	1/32	12/348	0.691855	0.936011	NOTCH1	1	BP
GO:0099177	regulation of trans-synaptic signaling	1/32	12/348	0.691855	0.936011	PTPRS	1	BP
GO:0198738	cell-cell signaling by wnt	1/32	12/348	0.691855	0.936011	NOTCH1	1	BP
GO:2000514	regulation of CD4-positive, alpha-beta T cell activation	1/32	12/348	0.691855	0.936011	IFNG	1	BP
GO:0006898	receptor-mediated endocytosis	2/32	25/348	0.694055	0.936011	ITGAM/LYVE1	2	BP
GO:0007010	cytoskeleton organization	2/32	25/348	0.694055	0.936011	CXCL1/SOD1	2	BP
GO:0045934	negative regulation of nucleobase-containing compound metabolic process	2/32	25/348	0.694055	0.936011	IFNG/NOTCH1	2	BP
GO:0051098	regulation of binding	2/32	25/348	0.694055	0.936011	NGF/IFNG	2	BP
GO:0051604	protein maturation	2/32	25/348	0.694055	0.936011	CASP8/PRCP	2	BP
GO:0055074	calcium ion homeostasis	2/32	25/348	0.694055	0.936011	CXCL11/IL13	2	BP
GO:0010604	positive regulation of macromolecule metabolic process	12/32	140/348	0.6954	0.936011	NGF/CASP8/CD244/CSF1/HGF/HSPB1/IFNG/IL13/IL6R/NOTCH1/SOD1/TSLP	12	BP
GO:0071702	organic substance transport	6/32	73/348	0.700279	0.936011	CXCL11/HSPB1/IFNG/IL13/ITGAM/NOTCH1	6	BP
GO:0022414	reproductive process	4/32	50/348	0.706359	0.936011	CASP8/CSF1/NOTCH1/SOD1	4	BP
GO:0050673	epithelial cell proliferation	3/32	38/348	0.707035	0.936011	HGF/NOTCH1/REG3A	3	BP
GO:0032640	tumor necrosis factor production	2/32	26/348	0.715567	0.936011	HSPB1/IFNG	2	BP
GO:0032680	regulation of tumor necrosis factor production	2/32	26/348	0.715567	0.936011	HSPB1/IFNG	2	BP
GO:0048247	lymphocyte chemotaxis	2/32	26/348	0.715567	0.936011	CXCL11/TNFSF14	2	BP
GO:0050729	positive regulation of inflammatory response	2/32	26/348	0.715567	0.936011	IFNG/TSLP	2	BP
GO:0071417	cellular response to organonitrogen compound	2/32	26/348	0.715567	0.936011	SOD1/VCAM1	2	BP
GO:0051171	regulation of nitrogen compound metabolic process	13/32	153/348	0.719507	0.936011	NGF/CASP8/CSF1/HGF/HSPB1/IFNG/IL13/IL6R/ITGAM/NOTCH1/SOD1/TNFSF14/TSLP	13	BP
GO:0051049	regulation of transport	7/32	86/348	0.720724	0.936011	CXCL11/IFNG/IL13/IL2RB/ITGAM/NOTCH1/SOD1	7	BP
GO:0002833	positive regulation of response to biotic stimulus	1/32	13/348	0.721202	0.936011	PTPRS	1	BP
GO:0009636	response to toxic substance	1/32	13/348	0.721202	0.936011	SOD1	1	BP
GO:0009895	negative regulation of catabolic process	1/32	13/348	0.721202	0.936011	HGF	1	BP
GO:0030888	regulation of B cell proliferation	1/32	13/348	0.721202	0.936011	IL13	1	BP
GO:0031331	positive regulation of cellular catabolic process	1/32	13/348	0.721202	0.936011	IFNG	1	BP
GO:0032355	response to estradiol	1/32	13/348	0.721202	0.936011	CASP8	1	BP
GO:0034103	regulation of tissue remodeling	1/32	13/348	0.721202	0.936011	IL20RA	1	BP
GO:0043030	regulation of macrophage activation	1/32	13/348	0.721202	0.936011	IL13	1	BP
GO:0046883	regulation of hormone secretion	1/32	13/348	0.721202	0.936011	IFNG	1	BP
GO:0050890	cognition	1/32	13/348	0.721202	0.936011	NGF	1	BP
GO:1903531	negative regulation of secretion by cell	1/32	13/348	0.721202	0.936011	NOTCH1	1	BP
GO:2000351	regulation of endothelial cell apoptotic process	1/32	13/348	0.721202	0.936011	IL13	1	BP
GO:2001237	negative regulation of extrinsic apoptotic signaling pathway	1/32	13/348	0.721202	0.936011	HGF	1	BP
GO:0000003	reproduction	4/32	51/348	0.722313	0.936011	CASP8/CSF1/NOTCH1/SOD1	4	BP
GO:0022607	cellular component assembly	4/32	51/348	0.722313	0.936011	IFNG/IL2RB/NOTCH1/PTPRS	4	BP
GO:0044085	cellular component biogenesis	4/32	51/348	0.722313	0.936011	IFNG/IL2RB/NOTCH1/PTPRS	4	BP
GO:0002460	adaptive immune response based on somatic recombination of immune receptors built from immunoglobulin superfamily domains	3/32	39/348	0.724752	0.936011	IL2RB/IL6R/NOTCH1	3	BP
GO:0010558	negative regulation of macromolecule biosynthetic process	2/32	27/348	0.735854	0.936011	IFNG/NOTCH1	2	BP
GO:0043434	response to peptide hormone	2/32	27/348	0.735854	0.936011	REG1A/REG3A	2	BP
GO:0048609	multicellular organismal reproductive process	2/32	27/348	0.735854	0.936011	NOTCH1/SOD1	2	BP
GO:0071706	tumor necrosis factor superfamily cytokine production	2/32	27/348	0.735854	0.936011	HSPB1/IFNG	2	BP
GO:1901699	cellular response to nitrogen compound	2/32	27/348	0.735854	0.936011	SOD1/VCAM1	2	BP
GO:1903555	regulation of tumor necrosis factor superfamily cytokine production	2/32	27/348	0.735854	0.936011	HSPB1/IFNG	2	BP
GO:0031328	positive regulation of cellular biosynthetic process	4/32	52/348	0.737666	0.936011	CD244/HGF/IFNG/NOTCH1	4	BP
GO:0033036	macromolecule localization	5/32	64/348	0.738177	0.936011	HSPB1/IFNG/IL13/ITGAM/NOTCH1	5	BP
GO:0050670	regulation of lymphocyte proliferation	3/32	40/348	0.741674	0.936011	IL13/TNFRSF9/VCAM1	3	BP
GO:0050870	positive regulation of T cell activation	3/32	40/348	0.741674	0.936011	IFNG/TNFSF14/VCAM1	3	BP
GO:0007155	cell adhesion	11/32	133/348	0.742931	0.936011	CSF1/HSPB1/IFNG/ITGAM/LYVE1/NOTCH1/PTPRS/REG3A/SLAMF7/TNFSF14/VCAM1	11	BP
GO:0007268	chemical synaptic transmission	1/32	14/348	0.747834	0.936011	PTPRS	1	BP
GO:0010469	regulation of signaling receptor activity	1/32	14/348	0.747834	0.936011	IFNG	1	BP
GO:0031334	positive regulation of protein-containing complex assembly	1/32	14/348	0.747834	0.936011	IFNG	1	BP
GO:0032615	interleukin-12 production	1/32	14/348	0.747834	0.936011	IFNG	1	BP
GO:0032655	regulation of interleukin-12 production	1/32	14/348	0.747834	0.936011	IFNG	1	BP
GO:0045582	positive regulation of T cell differentiation	1/32	14/348	0.747834	0.936011	IFNG	1	BP
GO:0046660	female sex differentiation	1/32	14/348	0.747834	0.936011	SOD1	1	BP
GO:0072577	endothelial cell apoptotic process	1/32	14/348	0.747834	0.936011	IL13	1	BP
GO:0090092	regulation of transmembrane receptor protein serine/threonine kinase signaling pathway	1/32	14/348	0.747834	0.936011	NOTCH1	1	BP
GO:0098916	anterograde trans-synaptic signaling	1/32	14/348	0.747834	0.936011	PTPRS	1	BP
GO:0099536	synaptic signaling	1/32	14/348	0.747834	0.936011	PTPRS	1	BP
GO:0099537	trans-synaptic signaling	1/32	14/348	0.747834	0.936011	PTPRS	1	BP
GO:1902074	response to salt	1/32	14/348	0.747834	0.936011	SOD1	1	BP
GO:0043085	positive regulation of catalytic activity	6/32	77/348	0.754136	0.936011	CASP8/CSF1/IFNG/IL6R/ITGAM/SOD1	6	BP
GO:0001666	response to hypoxia	2/32	28/348	0.754953	0.936011	NOTCH1/VCAM1	2	BP
GO:0031667	response to nutrient levels	2/32	28/348	0.754953	0.936011	SOD1/VCAM1	2	BP
GO:0032504	multicellular organism reproduction	2/32	28/348	0.754953	0.936011	NOTCH1/SOD1	2	BP
GO:0036293	response to decreased oxygen levels	2/32	28/348	0.754953	0.936011	NOTCH1/VCAM1	2	BP
GO:0006357	regulation of transcription by RNA polymerase II	3/32	41/348	0.75781	0.936011	HGF/IFNG/NOTCH1	3	BP
GO:0044260	cellular macromolecule metabolic process	3/32	41/348	0.75781	0.936011	HGF/HSPB1/IDUA	3	BP
GO:0009891	positive regulation of biosynthetic process	4/32	54/348	0.76657	0.936011	CD244/HGF/IFNG/NOTCH1	4	BP
GO:0051173	positive regulation of nitrogen compound metabolic process	9/32	113/348	0.770249	0.936011	NGF/CASP8/CSF1/HGF/IFNG/IL13/IL6R/NOTCH1/TSLP	9	BP
GO:0002377	immunoglobulin production	1/32	15/348	0.771993	0.936011	IL13	1	BP
GO:0002637	regulation of immunoglobulin production	1/32	15/348	0.771993	0.936011	IL13	1	BP
GO:0007584	response to nutrient	1/32	15/348	0.771993	0.936011	VCAM1	1	BP
GO:0042176	regulation of protein catabolic process	1/32	15/348	0.771993	0.936011	IFNG	1	BP
GO:0045834	positive regulation of lipid metabolic process	1/32	15/348	0.771993	0.936011	IFNG	1	BP
GO:0046634	regulation of alpha-beta T cell activation	1/32	15/348	0.771993	0.936011	IFNG	1	BP
GO:0046879	hormone secretion	1/32	15/348	0.771993	0.936011	IFNG	1	BP
GO:0050864	regulation of B cell activation	1/32	15/348	0.771993	0.936011	IL13	1	BP
GO:0051048	negative regulation of secretion	1/32	15/348	0.771993	0.936011	NOTCH1	1	BP
GO:0051052	regulation of DNA metabolic process	1/32	15/348	0.771993	0.936011	HGF	1	BP
GO:0051301	cell division	1/32	15/348	0.771993	0.936011	NOTCH1	1	BP
GO:1903035	negative regulation of response to wounding	1/32	15/348	0.771993	0.936011	PTPRS	1	BP
GO:0002449	lymphocyte mediated immunity	2/32	29/348	0.772903	0.936011	IL2RB/SLAMF7	2	BP
GO:0002700	regulation of production of molecular mediator of immune response	2/32	29/348	0.772903	0.936011	CD244/IL13	2	BP
GO:0007610	behavior	2/32	29/348	0.772903	0.936011	NGF/SOD1	2	BP
GO:0009991	response to extracellular stimulus	2/32	29/348	0.772903	0.936011	SOD1/VCAM1	2	BP
GO:0050671	positive regulation of lymphocyte proliferation	2/32	29/348	0.772903	0.936011	IL13/VCAM1	2	BP
GO:0061061	muscle structure development	2/32	29/348	0.772903	0.936011	NOTCH1/TNFSF14	2	BP
GO:0072676	lymphocyte migration	2/32	29/348	0.772903	0.936011	CXCL11/TNFSF14	2	BP
GO:0006366	transcription by RNA polymerase II	3/32	42/348	0.77317	0.936011	HGF/IFNG/NOTCH1	3	BP
GO:0033674	positive regulation of kinase activity	3/32	42/348	0.77317	0.936011	CSF1/IFNG/IL6R	3	BP
GO:0051347	positive regulation of transferase activity	3/32	42/348	0.77317	0.936011	CSF1/IFNG/IL6R	3	BP
GO:0007169	transmembrane receptor protein tyrosine kinase signaling pathway	4/32	55/348	0.780127	0.936011	NGF/CSF1/HGF/HSPB1	4	BP
GO:0002440	production of molecular mediator of immune response	2/32	30/348	0.789745	0.936011	CD244/IL13	2	BP
GO:0033043	regulation of organelle organization	2/32	30/348	0.789745	0.936011	HGF/PTPRS	2	BP
GO:0034330	cell junction organization	2/32	30/348	0.789745	0.936011	ITGAM/PTPRS	2	BP
GO:0050678	regulation of epithelial cell proliferation	2/32	30/348	0.789745	0.936011	NOTCH1/REG3A	2	BP
GO:0070482	response to oxygen levels	2/32	30/348	0.789745	0.936011	NOTCH1/VCAM1	2	BP
GO:0003008	system process	5/32	68/348	0.78995	0.936011	NGF/HGF/NOTCH1/PRCP/SOD1	5	BP
GO:0051241	negative regulation of multicellular organismal process	7/32	92/348	0.792418	0.936011	HGF/IFNG/IL13/NOTCH1/PTPRS/REG3A/SOD1	7	BP
GO:0002253	activation of immune response	1/32	16/348	0.793904	0.936011	PTPRS	1	BP
GO:0002705	positive regulation of leukocyte mediated immunity	1/32	16/348	0.793904	0.936011	ITGAM	1	BP
GO:0002764	immune response-regulating signaling pathway	1/32	16/348	0.793904	0.936011	PTPRS	1	BP
GO:0006259	DNA metabolic process	1/32	16/348	0.793904	0.936011	HGF	1	BP
GO:0008406	gonad development	1/32	16/348	0.793904	0.936011	SOD1	1	BP
GO:0009896	positive regulation of catabolic process	1/32	16/348	0.793904	0.936011	IFNG	1	BP
GO:0009914	hormone transport	1/32	16/348	0.793904	0.936011	IFNG	1	BP
GO:0014068	positive regulation of phosphatidylinositol 3-kinase signaling	1/32	16/348	0.793904	0.936011	HGF	1	BP
GO:0016064	immunoglobulin mediated immune response	1/32	16/348	0.793904	0.936011	IL2RB	1	BP
GO:0019724	B cell mediated immunity	1/32	16/348	0.793904	0.936011	IL2RB	1	BP
GO:0019932	second-messenger-mediated signaling	1/32	16/348	0.793904	0.936011	VCAM1	1	BP
GO:0034329	cell junction assembly	1/32	16/348	0.793904	0.936011	PTPRS	1	BP
GO:0042100	B cell proliferation	1/32	16/348	0.793904	0.936011	IL13	1	BP
GO:0045137	development of primary sexual characteristics	1/32	16/348	0.793904	0.936011	SOD1	1	BP
GO:0090287	regulation of cellular response to growth factor stimulus	1/32	16/348	0.793904	0.936011	NOTCH1	1	BP
GO:1904035	regulation of epithelial cell apoptotic process	1/32	16/348	0.793904	0.936011	IL13	1	BP
GO:0060255	regulation of macromolecule metabolic process	15/32	182/348	0.796861	0.938327	NGF/CASP8/CD244/CSF1/CXCL6/HGF/HSPB1/IFNG/IL13/IL6R/NOTCH1/PTPRS/SOD1/TNFSF14/TSLP	15	BP
GO:0006807	nitrogen compound metabolic process	18/32	214/348	0.797768	0.938327	NGF/CASP8/CSF1/HGF/HSPB1/IDUA/IFNG/IL13/IL6R/ITGAM/LYVE1/NOTCH1/PRCP/PTPRS/SOD1/TNFSF14/TSLP/VCAM1	18	BP
GO:0032879	regulation of localization	7/32	93/348	0.803036	0.94228	CXCL11/IFNG/IL13/IL2RB/ITGAM/NOTCH1/SOD1	7	BP
GO:0044093	positive regulation of molecular function	7/32	93/348	0.803036	0.94228	NGF/CASP8/CSF1/IFNG/IL6R/ITGAM/SOD1	7	BP
GO:0008015	blood circulation	2/32	31/348	0.805524	0.9426	PRCP/SOD1	2	BP
GO:0065003	protein-containing complex assembly	2/32	31/348	0.805524	0.9426	IFNG/IL2RB	2	BP
GO:0019538	protein metabolic process	15/32	183/348	0.806448	0.9426	NGF/CASP8/CSF1/HGF/HSPB1/IDUA/IFNG/IL13/IL6R/NOTCH1/PRCP/PTPRS/SOD1/TNFSF14/TSLP	15	BP
GO:0007178	transmembrane receptor protein serine/threonine kinase signaling pathway	1/32	17/348	0.813769	0.9426	NOTCH1	1	BP
GO:0007600	sensory perception	1/32	17/348	0.813769	0.9426	SOD1	1	BP
GO:0022411	cellular component disassembly	1/32	17/348	0.813769	0.9426	ITGAM	1	BP
GO:0030036	actin cytoskeleton organization	1/32	17/348	0.813769	0.9426	CXCL1	1	BP
GO:0031960	response to corticosteroid	1/32	17/348	0.813769	0.9426	NOTCH1	1	BP
GO:0032147	activation of protein kinase activity	1/32	17/348	0.813769	0.9426	IL6R	1	BP
GO:2001236	regulation of extrinsic apoptotic signaling pathway	1/32	17/348	0.813769	0.9426	HGF	1	BP
GO:0045935	positive regulation of nucleobase-containing compound metabolic process	3/32	45/348	0.814758	0.9426	HGF/IFNG/NOTCH1	3	BP
GO:1903039	positive regulation of leukocyte cell-cell adhesion	3/32	45/348	0.814758	0.9426	IFNG/TNFSF14/VCAM1	3	BP
GO:0003013	circulatory system process	2/32	32/348	0.820286	0.945033	PRCP/SOD1	2	BP
GO:0031327	negative regulation of cellular biosynthetic process	2/32	32/348	0.820286	0.945033	IFNG/NOTCH1	2	BP
GO:0042060	wound healing	3/32	46/348	0.827184	0.945033	HSPB1/PRCP/REG3A	3	BP
GO:0002520	immune system development	1/32	18/348	0.831773	0.945033	SOD1	1	BP
GO:0007049	cell cycle	1/32	18/348	0.831773	0.945033	HGF	1	BP
GO:0014066	regulation of phosphatidylinositol 3-kinase signaling	1/32	18/348	0.831773	0.945033	HGF	1	BP
GO:0030029	actin filament-based process	1/32	18/348	0.831773	0.945033	CXCL1	1	BP
GO:0032872	regulation of stress-activated MAPK cascade	1/32	18/348	0.831773	0.945033	HGF	1	BP
GO:0043123	positive regulation of I-kappaB kinase/NF-kappaB signaling	1/32	18/348	0.831773	0.945033	CASP8	1	BP
GO:0043254	regulation of protein-containing complex assembly	1/32	18/348	0.831773	0.945033	IFNG	1	BP
GO:0045621	positive regulation of lymphocyte differentiation	1/32	18/348	0.831773	0.945033	IFNG	1	BP
GO:0061041	regulation of wound healing	1/32	18/348	0.831773	0.945033	REG3A	1	BP
GO:0070302	regulation of stress-activated protein kinase signaling cascade	1/32	18/348	0.831773	0.945033	HGF	1	BP
GO:1901653	cellular response to peptide	1/32	18/348	0.831773	0.945033	VCAM1	1	BP
GO:1904019	epithelial cell apoptotic process	1/32	18/348	0.831773	0.945033	IL13	1	BP
GO:0048585	negative regulation of response to stimulus	7/32	96/348	0.832618	0.945033	CASP8/HGF/HSPB1/IL13/NOTCH1/PTPRS/SOD1	7	BP
GO:0042129	regulation of T cell proliferation	2/32	33/348	0.834078	0.945033	TNFRSF9/VCAM1	2	BP
GO:0045944	positive regulation of transcription by RNA polymerase II	2/32	33/348	0.834078	0.945033	HGF/NOTCH1	2	BP
GO:0006508	proteolysis	6/32	85/348	0.841545	0.948934	NGF/CASP8/HGF/IFNG/PRCP/TNFSF14	6	BP
GO:0009889	regulation of biosynthetic process	6/32	85/348	0.841545	0.948934	CD244/HGF/HSPB1/IFNG/NOTCH1/SOD1	6	BP
GO:0045765	regulation of angiogenesis	2/32	34/348	0.846946	0.948934	HGF/HSPB1	2	BP
GO:1901342	regulation of vasculature development	2/32	34/348	0.846946	0.948934	HGF/HSPB1	2	BP
GO:0007548	sex differentiation	1/32	19/348	0.848086	0.948934	SOD1	1	BP
GO:0014065	phosphatidylinositol 3-kinase signaling	1/32	19/348	0.848086	0.948934	HGF	1	BP
GO:0030168	platelet activation	1/32	19/348	0.848086	0.948934	HSPB1	1	BP
GO:0031098	stress-activated protein kinase signaling cascade	1/32	19/348	0.848086	0.948934	HGF	1	BP
GO:0048015	phosphatidylinositol-mediated signaling	1/32	19/348	0.848086	0.948934	HGF	1	BP
GO:0048017	inositol lipid-mediated signaling	1/32	19/348	0.848086	0.948934	HGF	1	BP
GO:0051403	stress-activated MAPK cascade	1/32	19/348	0.848086	0.948934	HGF	1	BP
GO:0010557	positive regulation of macromolecule biosynthetic process	3/32	48/348	0.850013	0.950014	HGF/IFNG/NOTCH1	3	BP
GO:0007167	enzyme-linked receptor protein signaling pathway	5/32	74/348	0.853155	0.952449	NGF/CSF1/HGF/HSPB1/NOTCH1	5	BP
GO:0042742	defense response to bacterium	2/32	35/348	0.858937	0.954655	CXCL6/IL6R	2	BP
GO:0043933	protein-containing complex organization	2/32	35/348	0.858937	0.954655	IFNG/IL2RB	2	BP
GO:0003018	vascular process in circulatory system	1/32	20/348	0.862862	0.954655	SOD1	1	BP
GO:0007565	female pregnancy	1/32	20/348	0.862862	0.954655	SOD1	1	BP
GO:0009314	response to radiation	1/32	20/348	0.862862	0.954655	VCAM1	1	BP
GO:0023061	signal release	1/32	20/348	0.862862	0.954655	IFNG	1	BP
GO:0044703	multi-organism reproductive process	1/32	20/348	0.862862	0.954655	SOD1	1	BP
GO:0044706	multi-multicellular organism process	1/32	20/348	0.862862	0.954655	SOD1	1	BP
GO:0051128	regulation of cellular component organization	6/32	88/348	0.867551	0.957392	NGF/HGF/IFNG/NOTCH1/PTPRS/TNFSF14	6	BP
GO:0022409	positive regulation of cell-cell adhesion	3/32	50/348	0.870297	0.957392	IFNG/TNFSF14/VCAM1	3	BP
GO:0030336	negative regulation of cell migration	1/32	21/348	0.876241	0.957392	NOTCH1	1	BP
GO:0032609	type II interferon production	1/32	21/348	0.876241	0.957392	CD244	1	BP
GO:0032649	regulation of type II interferon production	1/32	21/348	0.876241	0.957392	CD244	1	BP
GO:0032963	collagen metabolic process	1/32	21/348	0.876241	0.957392	NOTCH1	1	BP
GO:0048545	response to steroid hormone	1/32	21/348	0.876241	0.957392	NOTCH1	1	BP
GO:0071902	positive regulation of protein serine/threonine kinase activity	1/32	21/348	0.876241	0.957392	IFNG	1	BP
GO:1901566	organonitrogen compound biosynthetic process	1/32	21/348	0.876241	0.957392	HSPB1	1	BP
GO:2000146	negative regulation of cell motility	1/32	21/348	0.876241	0.957392	NOTCH1	1	BP
GO:0022407	regulation of cell-cell adhesion	4/32	64/348	0.876964	0.957392	IFNG/NOTCH1/TNFSF14/VCAM1	4	BP
GO:0045785	positive regulation of cell adhesion	4/32	64/348	0.876964	0.957392	CSF1/IFNG/TNFSF14/VCAM1	4	BP
GO:0008152	metabolic process	21/32	254/348	0.882037	0.960776	NGF/CASP8/CD244/CSF1/CXCL6/HGF/HSPB1/IDUA/IFNG/IL10RB/IL13/IL6R/ITGAM/LYVE1/NOTCH1/PRCP/PTPRS/SOD1/TNFSF14/TSLP/VCAM1	21	BP
GO:0044249	cellular biosynthetic process	6/32	90/348	0.882981	0.960776	CD244/HGF/HSPB1/IFNG/NOTCH1/SOD1	6	BP
GO:1901576	organic substance biosynthetic process	6/32	90/348	0.882981	0.960776	CD244/HGF/HSPB1/IFNG/NOTCH1/SOD1	6	BP
GO:1903037	regulation of leukocyte cell-cell adhesion	3/32	52/348	0.888233	0.963438	IFNG/TNFSF14/VCAM1	3	BP
GO:0044089	positive regulation of cellular component biogenesis	1/32	22/348	0.888352	0.963438	IFNG	1	BP
GO:0051051	negative regulation of transport	1/32	22/348	0.888352	0.963438	NOTCH1	1	BP
GO:0065008	regulation of biological quality	6/32	91/348	0.89015	0.964329	NGF/HSPB1/IFNG/PRCP/PTPRS/SOD1	6	BP
GO:0007186	G protein-coupled receptor signaling pathway	2/32	39/348	0.899048	0.966833	CXCL1/CXCL11	2	BP
GO:0071356	cellular response to tumor necrosis factor	2/32	39/348	0.899048	0.966833	CASP8/VCAM1	2	BP
GO:0010817	regulation of hormone levels	1/32	23/348	0.899311	0.966833	IFNG	1	BP
GO:0016485	protein processing	1/32	23/348	0.899311	0.966833	CASP8	1	BP
GO:0040013	negative regulation of locomotion	1/32	23/348	0.899311	0.966833	NOTCH1	1	BP
GO:0048771	tissue remodeling	1/32	23/348	0.899311	0.966833	IL20RA	1	BP
GO:0071900	regulation of protein serine/threonine kinase activity	1/32	23/348	0.899311	0.966833	IFNG	1	BP
GO:0031326	regulation of cellular biosynthetic process	5/32	81/348	0.907093	0.974139	CD244/HGF/HSPB1/IFNG/NOTCH1	5	BP
GO:0042102	positive regulation of T cell proliferation	1/32	24/348	0.909225	0.974311	VCAM1	1	BP
GO:0050918	positive chemotaxis	1/32	24/348	0.909225	0.974311	HGF	1	BP
GO:0009058	biosynthetic process	6/32	95/348	0.915423	0.977494	CD244/HGF/HSPB1/IFNG/NOTCH1/SOD1	6	BP
GO:0043170	macromolecule metabolic process	18/32	229/348	0.916112	0.977494	NGF/CASP8/CD244/CSF1/CXCL6/HGF/HSPB1/IDUA/IFNG/IL13/IL6R/LYVE1/NOTCH1/PRCP/PTPRS/SOD1/TNFSF14/TSLP	18	BP
GO:0071704	organic substance metabolic process	20/32	250/348	0.922009	0.977494	NGF/CASP8/CD244/CSF1/CXCL6/HGF/HSPB1/IDUA/IFNG/IL13/IL6R/ITGAM/LYVE1/NOTCH1/PRCP/PTPRS/SOD1/TNFSF14/TSLP/VCAM1	20	BP
GO:0006629	lipid metabolic process	2/32	42/348	0.92209	0.977494	IFNG/SOD1	2	BP
GO:0006897	endocytosis	2/32	42/348	0.92209	0.977494	ITGAM/LYVE1	2	BP
GO:0034612	response to tumor necrosis factor	2/32	42/348	0.92209	0.977494	CASP8/VCAM1	2	BP
GO:0045893	positive regulation of DNA-templated transcription	2/32	42/348	0.92209	0.977494	HGF/NOTCH1	2	BP
GO:0051345	positive regulation of hydrolase activity	2/32	42/348	0.92209	0.977494	CASP8/IFNG	2	BP
GO:1902680	positive regulation of RNA biosynthetic process	2/32	42/348	0.92209	0.977494	HGF/NOTCH1	2	BP
GO:1903508	positive regulation of nucleic acid-templated transcription	2/32	42/348	0.92209	0.977494	HGF/NOTCH1	2	BP
GO:0022408	negative regulation of cell-cell adhesion	1/32	26/348	0.926296	0.979317	NOTCH1	1	BP
GO:0071346	cellular response to type II interferon	1/32	26/348	0.926296	0.979317	IFNG	1	BP
GO:0051254	positive regulation of RNA metabolic process	2/32	43/348	0.928642	0.979317	HGF/NOTCH1	2	BP
GO:0030155	regulation of cell adhesion	5/32	85/348	0.929812	0.979317	CSF1/IFNG/NOTCH1/TNFSF14/VCAM1	5	BP
GO:1901360	organic cyclic compound metabolic process	5/32	85/348	0.929812	0.979317	HGF/IFNG/ITGAM/NOTCH1/SOD1	5	BP
GO:0007159	leukocyte cell-cell adhesion	3/32	59/348	0.935345	0.979317	IFNG/TNFSF14/VCAM1	3	BP
GO:0010556	regulation of macromolecule biosynthetic process	4/32	73/348	0.935878	0.979317	HGF/HSPB1/IFNG/NOTCH1	4	BP
GO:1901362	organic cyclic compound biosynthetic process	4/32	73/348	0.935878	0.979317	HGF/IFNG/NOTCH1/SOD1	4	BP
GO:0044238	primary metabolic process	17/32	223/348	0.93747	0.979317	NGF/CASP8/CD244/CSF1/HGF/HSPB1/IDUA/IFNG/IL13/IL6R/ITGAM/NOTCH1/PRCP/PTPRS/SOD1/TNFSF14/TSLP	17	BP
GO:0019058	viral life cycle	1/32	28/348	0.940238	0.979317	NOTCH1	1	BP
GO:0030198	extracellular matrix organization	1/32	28/348	0.940238	0.979317	NOTCH1	1	BP
GO:0034341	response to type II interferon	1/32	28/348	0.940238	0.979317	IFNG	1	BP
GO:0043062	extracellular structure organization	1/32	28/348	0.940238	0.979317	NOTCH1	1	BP
GO:0045229	external encapsulating structure organization	1/32	28/348	0.940238	0.979317	NOTCH1	1	BP
GO:0016043	cellular component organization	10/32	149/348	0.944291	0.979317	NGF/CXCL1/HGF/IFNG/IL2RB/ITGAM/NOTCH1/PTPRS/SOD1/TNFSF14	10	BP
GO:0071840	cellular component organization or biogenesis	10/32	149/348	0.944291	0.979317	NGF/CXCL1/HGF/IFNG/IL2RB/ITGAM/NOTCH1/PTPRS/SOD1/TNFSF14	10	BP
GO:0006725	cellular aromatic compound metabolic process	4/32	75/348	0.945028	0.979317	HGF/IFNG/ITGAM/NOTCH1	4	BP
GO:0009059	macromolecule biosynthetic process	4/32	75/348	0.945028	0.979317	HGF/HSPB1/IFNG/NOTCH1	4	BP
GO:0044271	cellular nitrogen compound biosynthetic process	4/32	75/348	0.945028	0.979317	HGF/HSPB1/IFNG/NOTCH1	4	BP
GO:0009410	response to xenobiotic stimulus	1/32	29/348	0.946214	0.979317	SOD1	1	BP
GO:0043087	regulation of GTPase activity	1/32	29/348	0.946214	0.979317	SOD1	1	BP
GO:0006355	regulation of DNA-templated transcription	3/32	62/348	0.949476	0.979317	HGF/IFNG/NOTCH1	3	BP
GO:1903506	regulation of nucleic acid-templated transcription	3/32	62/348	0.949476	0.979317	HGF/IFNG/NOTCH1	3	BP
GO:0002548	monocyte chemotaxis	1/32	30/348	0.951609	0.979317	IL6R	1	BP
GO:0007596	blood coagulation	1/32	30/348	0.951609	0.979317	HSPB1	1	BP
GO:0007599	hemostasis	1/32	30/348	0.951609	0.979317	HSPB1	1	BP
GO:0050817	coagulation	1/32	30/348	0.951609	0.979317	HSPB1	1	BP
GO:0006351	DNA-templated transcription	3/32	63/348	0.953536	0.979317	HGF/IFNG/NOTCH1	3	BP
GO:0097659	nucleic acid-templated transcription	3/32	63/348	0.953536	0.979317	HGF/IFNG/NOTCH1	3	BP
GO:0006810	transport	9/32	140/348	0.953545	0.979317	CXCL11/HSPB1/IFNG/IL13/IL2RB/ITGAM/LYVE1/NOTCH1/SOD1	9	BP
GO:0051252	regulation of RNA metabolic process	3/32	64/348	0.957301	0.981135	HGF/IFNG/NOTCH1	3	BP
GO:2001141	regulation of RNA biosynthetic process	3/32	64/348	0.957301	0.981135	HGF/IFNG/NOTCH1	3	BP
GO:0019219	regulation of nucleobase-containing compound metabolic process	3/32	65/348	0.960792	0.981739	HGF/IFNG/NOTCH1	3	BP
GO:0032774	RNA biosynthetic process	3/32	65/348	0.960792	0.981739	HGF/IFNG/NOTCH1	3	BP
GO:0016032	viral process	1/32	32/348	0.960872	0.981739	NOTCH1	1	BP
GO:0051234	establishment of localization	9/32	143/348	0.962637	0.981922	CXCL11/HSPB1/IFNG/IL13/IL2RB/ITGAM/LYVE1/NOTCH1/SOD1	9	BP
GO:0034641	cellular nitrogen compound metabolic process	4/32	80/348	0.963115	0.981922	HGF/HSPB1/IFNG/NOTCH1	4	BP
GO:0016070	RNA metabolic process	3/32	67/348	0.967014	0.981922	HGF/IFNG/NOTCH1	3	BP
GO:0019438	aromatic compound biosynthetic process	3/32	67/348	0.967014	0.981922	HGF/IFNG/NOTCH1	3	BP
GO:0034654	nucleobase-containing compound biosynthetic process	3/32	67/348	0.967014	0.981922	HGF/IFNG/NOTCH1	3	BP
GO:0043410	positive regulation of MAPK cascade	3/32	67/348	0.967014	0.981922	HGF/NOTCH1/SOD1	3	BP
GO:0018130	heterocycle biosynthetic process	3/32	68/348	0.969779	0.982566	HGF/IFNG/NOTCH1	3	BP
GO:0090304	nucleic acid metabolic process	3/32	68/348	0.969779	0.982566	HGF/IFNG/NOTCH1	3	BP
GO:0007162	negative regulation of cell adhesion	1/32	35/348	0.971626	0.982566	NOTCH1	1	BP
GO:0044403	biological process involved in symbiotic interaction	1/32	35/348	0.971626	0.982566	CXCL6	1	BP
GO:0050878	regulation of body fluid levels	1/32	36/348	0.974527	0.984492	HSPB1	1	BP
GO:0051179	localization	9/32	149/348	0.976431	0.984834	CXCL11/HSPB1/IFNG/IL13/IL2RB/ITGAM/LYVE1/NOTCH1/SOD1	9	BP
GO:0006139	nucleobase-containing compound metabolic process	3/32	71/348	0.97686	0.984834	HGF/IFNG/NOTCH1	3	BP
GO:0043408	regulation of MAPK cascade	3/32	73/348	0.980703	0.987395	HGF/NOTCH1/SOD1	3	BP
GO:0000165	MAPK cascade	3/32	74/348	0.982398	0.987395	HGF/NOTCH1/SOD1	3	BP
GO:0046483	heterocycle metabolic process	3/32	74/348	0.982398	0.987395	HGF/IFNG/NOTCH1	3	BP
GO:0070374	positive regulation of ERK1 and ERK2 cascade	1/32	45/348	0.99051	0.994536	NOTCH1	1	BP
GO:0070371	ERK1 and ERK2 cascade	1/32	48/348	0.993218	0.995233	NOTCH1	1	BP
GO:0070372	regulation of ERK1 and ERK2 cascade	1/32	48/348	0.993218	0.995233	NOTCH1	1	BP
GO:0002683	negative regulation of immune system process	1/32	50/348	0.99459	0.995598	PTPRS	1	BP
GO:0008150	biological_process	32/32	348/348	1	1	NGF/CASP8/CD244/CSF1/CXCL1/CXCL11/CXCL5/CXCL6/FCGR3B/HGF/HSPB1/IDUA/IFNG/IL10RB/IL13/IL20RA/IL2RB/IL6R/ITGAM/LYVE1/NOTCH1/PRCP/PTPRS/REG1A/REG3A/SLAMF7/SOD1/TREML2/TNFSF14/TNFRSF9/TSLP/VCAM1	32	BP
