# Supplementary material for: Longevity-associated BPIFB4 gene counteracts the inflammatory signaling
Source: Immun Ageing. 2024 Mar 12;21:19. doi: 10.1186/s12979-024-00424-5 (PMC10929107; doi:10.1186/s12979-024-00424-5)
Supplement: Supplementary file 7 — Supplementary Material 7 [file 12979_2024_424_MOESM7_ESM.xlsx]

## Sheet: Supplementary Table 4
				p-value
ID	Description	GeneRatio	BgRatio	Unadjusted	BH adjusted	geneID	Count	Aspect
GO:0005126	cytokine receptor binding	12/32	71/349	0.0143984	1	NGF/CASP8/CSF1/CXCL1/CXCL11/CXCL5/CXCL6/IFNG/IL13/IL6R/TNFSF14/TSLP	12	MF
GO:0005102	signaling receptor binding	19/32	159/349	0.0723103	1	NGF/CASP8/CD244/CSF1/CXCL1/CXCL11/CXCL5/CXCL6/HGF/IDUA/IFNG/IL13/IL6R/ITGAM/NOTCH1/REG1A/TNFSF14/TSLP/VCAM1	19	MF
GO:0038023	signaling receptor activity	11/32	80/349	0.0848507	1	CD244/FCGR3B/IL10RB/IL2RB/IL6R/LYVE1/NOTCH1/REG1A/REG3A/TREML2/TNFRSF9	11	MF
GO:0060089	molecular transducer activity	11/32	80/349	0.0848507	1	CD244/FCGR3B/IL10RB/IL2RB/IL6R/LYVE1/NOTCH1/REG1A/REG3A/TREML2/TNFRSF9	11	MF
GO:0032813	tumor necrosis factor receptor superfamily binding	3/32	12/349	0.0871234	1	NGF/CASP8/TNFSF14	3	MF
GO:0005539	glycosaminoglycan binding	6/32	36/349	0.0955946	1	CXCL11/CXCL6/LYVE1/PTPRS/REG1A/REG3A	6	MF
GO:0048018	receptor ligand activity	12/32	100/349	0.168809	1	NGF/CSF1/CXCL1/CXCL11/CXCL5/CXCL6/HGF/IFNG/IL13/REG1A/TNFSF14/TSLP	12	MF
GO:0005125	cytokine activity	9/32	71/349	0.177718	1	CSF1/CXCL1/CXCL11/CXCL5/CXCL6/IFNG/IL13/TNFSF14/TSLP	9	MF
GO:0030546	signaling receptor activator activity	12/32	101/349	0.178779	1	NGF/CSF1/CXCL1/CXCL11/CXCL5/CXCL6/HGF/IFNG/IL13/REG1A/TNFSF14/TSLP	12	MF
GO:0140677	molecular function activator activity	13/32	112/349	0.186606	1	NGF/CSF1/CXCL1/CXCL11/CXCL5/CXCL6/HGF/IFNG/IL13/NOTCH1/REG1A/TNFSF14/TSLP	13	MF
GO:0140678	molecular function inhibitor activity	4/32	26/349	0.205365	1	NGF/NOTCH1/REG1A/TNFSF14	4	MF
GO:0030545	signaling receptor regulator activity	12/32	104/349	0.21056	1	NGF/CSF1/CXCL1/CXCL11/CXCL5/CXCL6/HGF/IFNG/IL13/REG1A/TNFSF14/TSLP	12	MF
GO:0042802	identical protein binding	10/32	85/349	0.226349	1	CASP8/CSF1/CXCL5/HGF/HSPB1/IL6R/NOTCH1/REG3A/SLAMF7/SOD1	10	MF
GO:0005515	protein binding	31/32	320/349	0.228589	1	NGF/CASP8/CD244/CSF1/CXCL1/CXCL11/CXCL5/CXCL6/HGF/HSPB1/IDUA/IFNG/IL10RB/IL13/IL20RA/IL2RB/IL6R/ITGAM/LYVE1/NOTCH1/PRCP/PTPRS/REG1A/REG3A/SLAMF7/SOD1/TREML2/TNFSF14/TNFRSF9/TSLP/VCAM1	31	MF
GO:0016491	oxidoreductase activity	2/32	10/349	0.230897	1	SOD1/VCAM1	2	MF
GO:0004857	enzyme inhibitor activity	3/32	19/349	0.247517	1	NGF/NOTCH1/TNFSF14	3	MF
GO:0004896	cytokine receptor activity	3/32	19/349	0.247517	1	IL10RB/IL2RB/IL6R	3	MF
GO:0008009	chemokine activity	4/32	29/349	0.26852	1	CXCL1/CXCL11/CXCL5/CXCL6	4	MF
GO:0042379	chemokine receptor binding	4/32	29/349	0.26852	1	CXCL1/CXCL11/CXCL5/CXCL6	4	MF
GO:0038024	cargo receptor activity	2/32	12/349	0.302657	1	ITGAM/LYVE1	2	MF
GO:0008083	growth factor activity	5/32	41/349	0.317234	1	NGF/CSF1/CXCL1/HGF/REG1A	5	MF
GO:0005488	binding	32/32	338/349	0.341597	1	NGF/CASP8/CD244/CSF1/CXCL1/CXCL11/CXCL5/CXCL6/FCGR3B/HGF/HSPB1/IDUA/IFNG/IL10RB/IL13/IL20RA/IL2RB/IL6R/ITGAM/LYVE1/NOTCH1/PRCP/PTPRS/REG1A/REG3A/SLAMF7/SOD1/TREML2/TNFSF14/TNFRSF9/TSLP/VCAM1	32	MF
GO:0097367	carbohydrate derivative binding	7/32	63/349	0.349976	1	CXCL11/CXCL6/FCGR3B/LYVE1/PTPRS/REG1A/REG3A	7	MF
GO:0001664	G protein-coupled receptor binding	4/32	33/349	0.357715	1	CXCL1/CXCL11/CXCL5/CXCL6	4	MF
GO:0098772	molecular function regulator activity	13/32	128/349	0.379725	1	NGF/CSF1/CXCL1/CXCL11/CXCL5/CXCL6/HGF/IFNG/IL13/NOTCH1/REG1A/TNFSF14/TSLP	13	MF
GO:0140375	immune receptor activity	3/32	24/349	0.380924	1	IL10RB/IL2RB/IL6R	3	MF
GO:0019955	cytokine binding	3/32	26/349	0.433949	1	IL20RA/IL2RB/IL6R	3	MF
GO:0003676	nucleic acid binding	2/32	16/349	0.441788	1	HSPB1/NOTCH1	2	MF
GO:0004866	endopeptidase inhibitor activity	2/32	16/349	0.441788	1	NGF/TNFSF14	2	MF
GO:0030414	peptidase inhibitor activity	2/32	16/349	0.441788	1	NGF/TNFSF14	2	MF
GO:0061135	endopeptidase regulator activity	2/32	16/349	0.441788	1	NGF/TNFSF14	2	MF
GO:0030234	enzyme regulator activity	4/32	37/349	0.447898	1	NGF/CXCL1/NOTCH1/TNFSF14	4	MF
GO:0061134	peptidase regulator activity	2/32	18/349	0.506065	1	NGF/TNFSF14	2	MF
GO:0008201	heparin binding	3/32	30/349	0.535009	1	CXCL11/CXCL6/PTPRS	3	MF
GO:0005178	integrin binding	2/32	20/349	0.565671	1	ITGAM/VCAM1	2	MF
GO:0030246	carbohydrate binding	2/32	20/349	0.565671	1	REG1A/REG3A	2	MF
GO:0004888	transmembrane signaling receptor activity	6/32	65/349	0.570766	1	FCGR3B/IL10RB/IL2RB/IL6R/LYVE1/NOTCH1	6	MF
GO:0008289	lipid binding	2/32	21/349	0.593594	1	NGF/FCGR3B	2	MF
GO:0042803	protein homodimerization activity	3/32	33/349	0.604395	1	CSF1/HSPB1/IL6R	3	MF
GO:1901681	sulfur compound binding	3/32	33/349	0.604395	1	CXCL11/CXCL6/PTPRS	3	MF
GO:0005543	phospholipid binding	1/32	10/349	0.622797	1	FCGR3B	1	MF
GO:0008238	exopeptidase activity	1/32	11/349	0.658403	1	PRCP	1	MF
GO:0016788	hydrolase activity, acting on ester bonds	1/32	11/349	0.658403	1	PTPRS	1	MF
GO:0042277	peptide binding	1/32	11/349	0.658403	1	ITGAM	1	MF
GO:0033218	amide binding	1/32	12/349	0.690743	1	ITGAM	1	MF
GO:0044877	protein-containing complex binding	5/32	61/349	0.691456	1	CASP8/FCGR3B/HGF/ITGAM/VCAM1	5	MF
GO:0019838	growth factor binding	2/32	25/349	0.692425	1	IL2RB/IL6R	2	MF
GO:0070851	growth factor receptor binding	2/32	27/349	0.734285	1	IL6R/TSLP	2	MF
GO:0046983	protein dimerization activity	3/32	40/349	0.739735	1	CSF1/HSPB1/IL6R	3	MF
GO:0019904	protein domain specific binding	1/32	14/349	0.746765	1	CASP8	1	MF
GO:0042056	chemoattractant activity	1/32	14/349	0.746765	1	HGF	1	MF
GO:0019899	enzyme binding	5/32	66/349	0.762555	1	CASP8/HSPB1/IL6R/NOTCH1/SOD1	5	MF
GO:0050839	cell adhesion molecule binding	2/32	31/349	0.804122	1	ITGAM/VCAM1	2	MF
GO:0008047	enzyme activator activity	1/32	18/349	0.830844	1	CXCL1	1	MF
GO:0016787	hydrolase activity	4/32	60/349	0.83744	1	CASP8/IDUA/PRCP/PTPRS	4	MF
GO:0019901	protein kinase binding	1/32	21/349	0.875436	1	HSPB1	1	MF
GO:0097159	organic cyclic compound binding	2/32	38/349	0.889061	1	HSPB1/NOTCH1	2	MF
GO:1901363	heterocyclic compound binding	2/32	38/349	0.889061	1	HSPB1/NOTCH1	2	MF
GO:0003824	catalytic activity	6/32	92/349	0.895171	1	CASP8/IDUA/PRCP/PTPRS/SOD1/VCAM1	6	MF
GO:0019900	kinase binding	1/32	23/349	0.898589	1	HSPB1	1	MF
GO:0008233	peptidase activity	2/32	40/349	0.906381	1	CASP8/PRCP	2	MF
GO:0008236	serine-type peptidase activity	1/32	24/349	0.908543	1	PRCP	1	MF
GO:0017171	serine hydrolase activity	1/32	24/349	0.908543	1	PRCP	1	MF
GO:0140096	catalytic activity, acting on a protein	3/32	62/349	0.9487	1	CASP8/PRCP/PTPRS	3	MF
GO:0008270	zinc ion binding	1/32	30/349	0.951145	1	SOD1	1	MF
GO:0004175	endopeptidase activity	1/32	33/349	0.96446	1	CASP8	1	MF
GO:0005509	calcium ion binding	1/32	33/349	0.96446	1	NOTCH1	1	MF
GO:0046914	transition metal ion binding	1/32	36/349	0.974228	1	SOD1	1	MF
GO:0046872	metal ion binding	3/32	87/349	0.994871	1	ITGAM/NOTCH1/SOD1	3	MF
GO:0043169	cation binding	3/32	89/349	0.995815	1	ITGAM/NOTCH1/SOD1	3	MF
GO:0043167	ion binding	3/32	105/349	0.999256	1	ITGAM/NOTCH1/SOD1	3	MF
GO:0003674	molecular_function	32/32	349/349	1	1	NGF/CASP8/CD244/CSF1/CXCL1/CXCL11/CXCL5/CXCL6/FCGR3B/HGF/HSPB1/IDUA/IFNG/IL10RB/IL13/IL20RA/IL2RB/IL6R/ITGAM/LYVE1/NOTCH1/PRCP/PTPRS/REG1A/REG3A/SLAMF7/SOD1/TREML2/TNFSF14/TNFRSF9/TSLP/VCAM1	32	MF
