# Supplementary material for: Longevity-associated BPIFB4 gene counteracts the inflammatory signaling
Source: Immun Ageing. 2024 Mar 12;21:19. doi: 10.1186/s12979-024-00424-5 (PMC10929107; doi:10.1186/s12979-024-00424-5)
Supplement: Supplementary file 8 — Supplementary Material 8 [file 12979_2024_424_MOESM8_ESM.xlsx]

## Sheet: Supplementary Table 5
				p-value
ID	Description	GeneRatio	BgRatio	Unadjusted	BH adjusted	geneID	Count	Aspect
GO:0098796	membrane protein complex	6/32	23/351	0.0117124	0.620757	CASP8/IL10RB/IL2RB/IL6R/ITGAM/VCAM1	6	CC
GO:0098797	plasma membrane protein complex	6/32	23/351	0.0117124	0.620757	CASP8/IL10RB/IL2RB/IL6R/ITGAM/VCAM1	6	CC
GO:0098802	plasma membrane signaling receptor complex	4/32	14/351	0.0297723	0.944869	IL10RB/IL2RB/IL6R/ITGAM	4	CC
GO:0043005	neuron projection	4/32	19/351	0.0828891	0.944869	CASP8/HSPB1/PTPRS/SOD1	4	CC
GO:0030424	axon	3/32	12/351	0.0859292	0.944869	HSPB1/PTPRS/SOD1	3	CC
GO:0099503	secretory vesicle	9/32	66/351	0.121433	0.944869	NGF/CXCL1/FCGR3B/HGF/ITGAM/NOTCH1/PRCP/PTPRS/SOD1	9	CC
GO:0005886	plasma membrane	21/32	191/351	0.124768	0.944869	CASP8/CD244/CSF1/FCGR3B/HSPB1/IL10RB/IL13/IL20RA/IL2RB/IL6R/ITGAM/LYVE1/NOTCH1/PRCP/PTPRS/SLAMF7/SOD1/TREML2/TNFSF14/TNFRSF9/VCAM1	21	CC
GO:0044297	cell body	3/32	15/351	0.147223	0.944869	CASP8/PTPRS/SOD1	3	CC
GO:0009897	external side of plasma membrane	8/32	60/351	0.157977	0.944869	CD244/IL13/IL2RB/IL6R/ITGAM/SLAMF7/TNFRSF9/VCAM1	8	CC
GO:0016020	membrane	22/32	207/351	0.160965	0.944869	CASP8/CD244/CSF1/FCGR3B/HGF/HSPB1/IL10RB/IL13/IL20RA/IL2RB/IL6R/ITGAM/LYVE1/NOTCH1/PRCP/PTPRS/SLAMF7/SOD1/TREML2/TNFSF14/TNFRSF9/VCAM1	22	CC
GO:0098552	side of membrane	8/32	62/351	0.181898	0.944869	CD244/IL13/IL2RB/IL6R/ITGAM/SLAMF7/TNFRSF9/VCAM1	8	CC
GO:0005654	nucleoplasm	4/32	25/351	0.182764	0.944869	CASP8/CSF1/NOTCH1/SOD1	4	CC
GO:0005856	cytoskeleton	3/32	19/351	0.244729	0.944869	CASP8/HSPB1/VCAM1	3	CC
GO:0031410	cytoplasmic vesicle	12/32	108/351	0.249629	0.944869	NGF/CXCL1/FCGR3B/HGF/IDUA/IL2RB/ITGAM/NOTCH1/PRCP/PTPRS/SOD1/VCAM1	12	CC
GO:0097708	intracellular vesicle	12/32	108/351	0.249629	0.944869	NGF/CXCL1/FCGR3B/HGF/IDUA/IL2RB/ITGAM/NOTCH1/PRCP/PTPRS/SOD1/VCAM1	12	CC
GO:0043235	receptor complex	5/32	38/351	0.255391	0.944869	IL10RB/IL2RB/IL6R/ITGAM/NOTCH1	5	CC
GO:0045177	apical part of cell	3/32	20/351	0.270795	0.944869	IL6R/NOTCH1/VCAM1	3	CC
GO:0070820	tertiary granule	3/32	20/351	0.270795	0.944869	CXCL1/ITGAM/PRCP	3	CC
GO:0120025	plasma membrane bounded cell projection	5/32	39/351	0.274166	0.944869	CASP8/HSPB1/PTPRS/SOD1/VCAM1	5	CC
GO:0031967	organelle envelope	2/32	12/351	0.300201	0.944869	CASP8/SOD1	2	CC
GO:0031975	envelope	2/32	12/351	0.300201	0.944869	CASP8/SOD1	2	CC
GO:0031981	nuclear lumen	4/32	31/351	0.308762	0.944869	CASP8/CSF1/NOTCH1/SOD1	4	CC
GO:0032991	protein-containing complex	10/32	92/351	0.312132	0.944869	CASP8/CSF1/HSPB1/IL10RB/IL2RB/IL6R/ITGAM/NOTCH1/SOD1/VCAM1	10	CC
GO:0042995	cell projection	5/32	41/351	0.312667	0.944869	CASP8/HSPB1/PTPRS/SOD1/VCAM1	5	CC
GO:0005829	cytosol	7/32	62/351	0.327353	0.944869	NGF/CASP8/HSPB1/IL2RB/NOTCH1/PTPRS/SOD1	7	CC
GO:0016324	apical plasma membrane	2/32	13/351	0.335712	0.944869	IL6R/NOTCH1	2	CC
GO:0043025	neuronal cell body	2/32	13/351	0.335712	0.944869	PTPRS/SOD1	2	CC
GO:0045202	synapse	2/32	13/351	0.335712	0.944869	NGF/PTPRS	2	CC
GO:0030141	secretory granule	7/32	63/351	0.343962	0.944869	CXCL1/FCGR3B/HGF/ITGAM/NOTCH1/PRCP/SOD1	7	CC
GO:0030667	secretory granule membrane	3/32	24/351	0.377255	0.944869	FCGR3B/ITGAM/PRCP	3	CC
GO:0098588	bounding membrane of organelle	6/32	56/351	0.403171	0.944869	CASP8/FCGR3B/ITGAM/NOTCH1/PRCP/PTPRS	6	CC
GO:1902494	catalytic complex	2/32	15/351	0.405159	0.944869	CASP8/HSPB1	2	CC
GO:0036477	somatodendritic compartment	2/32	16/351	0.438716	0.944869	PTPRS/SOD1	2	CC
GO:0098590	plasma membrane region	4/32	38/351	0.465269	0.944869	IL6R/ITGAM/NOTCH1/PTPRS	4	CC
GO:0005739	mitochondrion	2/32	18/351	0.502822	0.944869	CASP8/SOD1	2	CC
GO:0005768	endosome	3/32	29/351	0.506412	0.944869	NGF/IL2RB/VCAM1	3	CC
GO:0030054	cell junction	4/32	40/351	0.508646	0.944869	NGF/HSPB1/NOTCH1/PTPRS	4	CC
GO:0031090	organelle membrane	6/32	62/351	0.51197	0.944869	CASP8/FCGR3B/ITGAM/NOTCH1/PRCP/PTPRS	6	CC
GO:0012506	vesicle membrane	4/32	41/351	0.529833	0.944869	FCGR3B/ITGAM/PRCP/PTPRS	4	CC
GO:0030659	cytoplasmic vesicle membrane	4/32	41/351	0.529833	0.944869	FCGR3B/ITGAM/PRCP/PTPRS	4	CC
GO:0042581	specific granule	2/32	19/351	0.533186	0.944869	CXCL1/ITGAM	2	CC
GO:0009986	cell surface	10/32	110/351	0.575696	0.944869	CD244/IL13/IL2RB/IL6R/ITGAM/NOTCH1/SLAMF7/TREML2/TNFRSF9/VCAM1	10	CC
GO:0000323	lytic vacuole	3/32	32/351	0.577745	0.944869	IDUA/PRCP/SOD1	3	CC
GO:0005764	lysosome	3/32	32/351	0.577745	0.944869	IDUA/PRCP/SOD1	3	CC
GO:0005773	vacuole	3/32	33/351	0.600172	0.944869	IDUA/PRCP/SOD1	3	CC
GO:0043228	non-membrane-bounded organelle	3/32	33/351	0.600172	0.944869	CASP8/HSPB1/VCAM1	3	CC
GO:0043232	intracellular non-membrane-bounded organelle	3/32	33/351	0.600172	0.944869	CASP8/HSPB1/VCAM1	3	CC
GO:0043230	extracellular organelle	10/32	113/351	0.61785	0.944869	FCGR3B/HSPB1/IDUA/ITGAM/LYVE1/PRCP/PTPRS/REG1A/SOD1/VCAM1	10	CC
GO:0065010	extracellular membrane-bounded organelle	10/32	113/351	0.61785	0.944869	FCGR3B/HSPB1/IDUA/ITGAM/LYVE1/PRCP/PTPRS/REG1A/SOD1/VCAM1	10	CC
GO:0070062	extracellular exosome	10/32	113/351	0.61785	0.944869	FCGR3B/HSPB1/IDUA/ITGAM/LYVE1/PRCP/PTPRS/REG1A/SOD1/VCAM1	10	CC
GO:1903561	extracellular vesicle	10/32	113/351	0.61785	0.944869	FCGR3B/HSPB1/IDUA/ITGAM/LYVE1/PRCP/PTPRS/REG1A/SOD1/VCAM1	10	CC
GO:0000139	Golgi membrane	1/32	10/351	0.620561	0.944869	NOTCH1	1	CC
GO:0005766	primary lysosome	1/32	10/351	0.620561	0.944869	PRCP	1	CC
GO:0031093	platelet alpha granule lumen	1/32	10/351	0.620561	0.944869	HGF	1	CC
GO:0042582	azurophil granule	1/32	10/351	0.620561	0.944869	PRCP	1	CC
GO:0099080	supramolecular complex	1/32	10/351	0.620561	0.944869	HSPB1	1	CC
GO:0099081	supramolecular polymer	1/32	10/351	0.620561	0.944869	HSPB1	1	CC
GO:0099512	supramolecular fiber	1/32	10/351	0.620561	0.944869	HSPB1	1	CC
GO:1904724	tertiary granule lumen	1/32	10/351	0.620561	0.944869	CXCL1	1	CC
GO:0071944	cell periphery	21/32	234/351	0.634301	0.944869	CASP8/CD244/CSF1/FCGR3B/HSPB1/IL10RB/IL13/IL20RA/IL2RB/IL6R/ITGAM/LYVE1/NOTCH1/PRCP/PTPRS/SLAMF7/SOD1/TREML2/TNFSF14/TNFRSF9/VCAM1	21	CC
GO:0012505	endomembrane system	12/32	137/351	0.642666	0.944869	NGF/CSF1/CXCL1/FCGR3B/HGF/IL2RB/ITGAM/NOTCH1/PRCP/PTPRS/SOD1/VCAM1	12	CC
GO:0005634	nucleus	5/32	59/351	0.654088	0.944869	CASP8/CSF1/HSPB1/NOTCH1/SOD1	5	CC
GO:0005911	cell-cell junction	1/32	11/351	0.656168	0.944869	NOTCH1	1	CC
GO:0035580	specific granule lumen	1/32	11/351	0.656168	0.944869	CXCL1	1	CC
GO:0044853	plasma membrane raft	1/32	11/351	0.656168	0.944869	ITGAM	1	CC
GO:0045178	basal part of cell	1/32	11/351	0.656168	0.944869	PRCP	1	CC
GO:0098858	actin-based cell projection	1/32	11/351	0.656168	0.944869	VCAM1	1	CC
GO:0031982	vesicle	15/32	173/351	0.680966	0.944869	NGF/CXCL1/FCGR3B/HGF/HSPB1/IDUA/IL2RB/ITGAM/LYVE1/NOTCH1/PRCP/PTPRS/REG1A/SOD1/VCAM1	15	CC
GO:0005765	lysosomal membrane	1/32	12/351	0.688529	0.944869	PRCP	1	CC
GO:0005789	endoplasmic reticulum membrane	1/32	12/351	0.688529	0.944869	NOTCH1	1	CC
GO:0042175	nuclear outer membrane-endoplasmic reticulum membrane network	1/32	12/351	0.688529	0.944869	NOTCH1	1	CC
GO:0098827	endoplasmic reticulum subcompartment	1/32	12/351	0.688529	0.944869	NOTCH1	1	CC
GO:0098852	lytic vacuole membrane	1/32	12/351	0.688529	0.944869	PRCP	1	CC
GO:0101002	ficolin-1-rich granule	1/32	12/351	0.688529	0.944869	PRCP	1	CC
GO:0005774	vacuolar membrane	1/32	13/351	0.71793	0.944869	PRCP	1	CC
GO:0005796	Golgi lumen	1/32	13/351	0.71793	0.944869	NGF	1	CC
GO:0031974	membrane-enclosed lumen	8/32	100/351	0.741922	0.944869	NGF/CASP8/CSF1/CXCL1/HGF/IDUA/NOTCH1/SOD1	8	CC
GO:0043233	organelle lumen	8/32	100/351	0.741922	0.944869	NGF/CASP8/CSF1/CXCL1/HGF/IDUA/NOTCH1/SOD1	8	CC
GO:0070013	intracellular organelle lumen	8/32	100/351	0.741922	0.944869	NGF/CASP8/CSF1/CXCL1/HGF/IDUA/NOTCH1/SOD1	8	CC
GO:0030135	coated vesicle	1/32	14/351	0.744635	0.944869	IDUA	1	CC
GO:0031091	platelet alpha granule	1/32	14/351	0.744635	0.944869	HGF	1	CC
GO:0045121	membrane raft	2/32	29/351	0.768431	0.944869	CASP8/ITGAM	2	CC
GO:0098857	membrane microdomain	2/32	29/351	0.768431	0.944869	CASP8/ITGAM	2	CC
GO:0005769	early endosome	1/32	15/351	0.768883	0.944869	VCAM1	1	CC
GO:0005775	vacuolar lumen	1/32	15/351	0.768883	0.944869	IDUA	1	CC
GO:0034774	secretory granule lumen	2/32	30/351	0.785403	0.944869	CXCL1/HGF	2	CC
GO:0070161	anchoring junction	2/32	30/351	0.785403	0.944869	HSPB1/NOTCH1	2	CC
GO:0060205	cytoplasmic vesicle lumen	2/32	31/351	0.801319	0.944869	CXCL1/HGF	2	CC
GO:0005794	Golgi apparatus	3/32	45/351	0.809672	0.944869	NGF/NOTCH1/VCAM1	3	CC
GO:0043231	intracellular membrane-bounded organelle	15/32	185/351	0.810279	0.944869	NGF/CASP8/CSF1/CXCL1/FCGR3B/HGF/HSPB1/IDUA/IL2RB/ITGAM/NOTCH1/PRCP/PTPRS/SOD1/VCAM1	15	CC
GO:0031983	vesicle lumen	2/32	32/351	0.816224	0.944869	CXCL1/HGF	2	CC
GO:0005737	cytoplasm	18/32	219/351	0.827757	0.944869	NGF/CASP8/CSF1/CXCL1/FCGR3B/HGF/HSPB1/IDUA/IL13/IL2RB/ITGAM/NOTCH1/PRCP/PTPRS/REG3A/SOD1/TNFSF14/VCAM1	18	CC
GO:0031984	organelle subcompartment	1/32	18/351	0.828989	0.944869	NOTCH1	1	CC
GO:0043229	intracellular organelle	15/32	190/351	0.853118	0.949938	NGF/CASP8/CSF1/CXCL1/FCGR3B/HGF/HSPB1/IDUA/IL2RB/ITGAM/NOTCH1/PRCP/PTPRS/SOD1/VCAM1	15	CC
GO:0005925	focal adhesion	1/32	20/351	0.860322	0.949938	HSPB1	1	CC
GO:0030055	cell-substrate junction	1/32	20/351	0.860322	0.949938	HSPB1	1	CC
GO:0048471	perinuclear region of cytoplasm	1/32	21/351	0.873825	0.954287	CSF1	1	CC
GO:0005783	endoplasmic reticulum	3/32	52/351	0.884336	0.954287	CSF1/NOTCH1/VCAM1	3	CC
GO:0005622	intracellular anatomical structure	18/32	227/351	0.891268	0.954287	NGF/CASP8/CSF1/CXCL1/FCGR3B/HGF/HSPB1/IDUA/IL13/IL2RB/ITGAM/NOTCH1/PRCP/PTPRS/REG3A/SOD1/TNFSF14/VCAM1	18	CC
GO:0005788	endoplasmic reticulum lumen	1/32	28/351	0.938641	0.985097	CSF1	1	CC
GO:0005576	extracellular region	24/32	294/351	0.945392	0.985097	NGF/CSF1/CXCL1/CXCL11/CXCL5/CXCL6/FCGR3B/HGF/HSPB1/IDUA/IFNG/IL13/IL6R/ITGAM/LYVE1/NOTCH1/PRCP/PTPRS/REG1A/REG3A/SOD1/TNFSF14/TSLP/VCAM1	24	CC
GO:0005615	extracellular space	20/32	258/351	0.950728	0.985097	CSF1/CXCL1/CXCL11/CXCL5/CXCL6/FCGR3B/HGF/HSPB1/IDUA/IL13/ITGAM/LYVE1/PRCP/PTPRS/REG1A/REG3A/SOD1/TNFSF14/TSLP/VCAM1	20	CC
GO:0043227	membrane-bounded organelle	17/32	230/351	0.957217	0.985097	NGF/CASP8/CSF1/CXCL1/FCGR3B/HGF/HSPB1/IDUA/IL2RB/ITGAM/LYVE1/NOTCH1/PRCP/PTPRS/REG1A/SOD1/VCAM1	17	CC
GO:0043226	organelle	17/32	235/351	0.971643	0.990328	NGF/CASP8/CSF1/CXCL1/FCGR3B/HGF/HSPB1/IDUA/IL2RB/ITGAM/LYVE1/NOTCH1/PRCP/PTPRS/REG1A/SOD1/VCAM1	17	CC
GO:0005575	cellular_component	32/32	351/351	1	1	NGF/CASP8/CD244/CSF1/CXCL1/CXCL11/CXCL5/CXCL6/FCGR3B/HGF/HSPB1/IDUA/IFNG/IL10RB/IL13/IL20RA/IL2RB/IL6R/ITGAM/LYVE1/NOTCH1/PRCP/PTPRS/REG1A/REG3A/SLAMF7/SOD1/TREML2/TNFSF14/TNFRSF9/TSLP/VCAM1	32	CC
GO:0110165	cellular anatomical entity	32/32	351/351	1	1	NGF/CASP8/CD244/CSF1/CXCL1/CXCL11/CXCL5/CXCL6/FCGR3B/HGF/HSPB1/IDUA/IFNG/IL10RB/IL13/IL20RA/IL2RB/IL6R/ITGAM/LYVE1/NOTCH1/PRCP/PTPRS/REG1A/REG3A/SLAMF7/SOD1/TREML2/TNFSF14/TNFRSF9/TSLP/VCAM1	32	CC
